# Supplementary material for: Long-term live imaging of the Drosophila adult midgut reveals real-time dynamics of division, differentiation and loss
Source: eLife. 2018 Nov 14;7:e36248. doi: 10.7554/eLife.36248 (PMC6277200; doi:10.7554/eLife.36248)
Supplement: Figure 1—source data 1. [file elife-36248-fig1-data1.xlsx]

## Sheet: Figure 1
Figure 1							Values for experiments where animal viability was determined after the imaging session:
Experiment	Movie duration (hours)	Genotype	Fly alive at end of session	Fly age (days)	Imaging interval (min)		Total number experiments examined	Number instanced where fly was alive	Number instances where fly was dead	Fraction of experiments fly was alive at the end of the session
JEP	5	esgGal4, UAS-his2b::CFP, GBE-Su(H)-GFP:nls ; ubi-his2av::mRFP	Y	2.5	7.5		18	13	5	0.722222
JEF	8.13	esgGal4, UAS-his2b::CFP, GBE-Su(H)-GFP:nls ; ubi-his2av::mRFP	N	2.5	7.5
JEE	15.9	esgGal4, UAS-his2b::CFP, GBE-Su(H)-GFP:nls ; ubi-his2av::mRFP	N	2.5	7.5		Mean movie duration (hours)	Minimum movie duration (hours)	Maximum movie duration (hours)	Median movie duration (hours)
JED	14.5	esgGal4, UAS-his2b::CFP, GBE-Su(H)-GFP:nls ; ubi-his2av::mRFP	N	2.5	7.5		12.7079	4.5	16.375	14.5
JEC	5	esgGal4, UAS-his2b::CFP, GBE-Su(H)-GFP:nls ; ubi-his2av::mRFP	Y	2.5	7.5
JDR	14.25	esgGal4, UAS-his2b::CFP, GBE-Su(H)-GFP:nls ; ubi-his2av::mRFP	Y	2.5	7.5
JDP	16.375	esgGal4, UAS-his2b::CFP, GBE-Su(H)-GFP:nls ; ubi-his2av::mRFP	Y	2.5	7.5
JDI	13.8	esgGal4, UAS-his2b::CFP, GBE-Su(H)-GFP:nls ; ubi-his2av::mRFP	Y	2.5	7.5	*Tear in gut after 3.6hr imaging, not used for long term analysis
JDE	15.5	esgGal4, UAS-his2b::CFP, GBE-Su(H)-GFP:nls ; ubi-his2av::mRFP	Y	2.5	7.5
JDC	15.125	esgGal4, UAS-his2b::CFP, GBE-Su(H)-GFP:nls ; ubi-his2av::mRFP	Y	2.5	7.5
JCY	15.375	esgGal4, UAS-his2b::CFP, GBE-Su(H)-GFP:nls ; ubi-his2av::mRFP	Y	2.5	7.5
JCX	12.375	esgGal4, UAS-his2b::CFP, GBE-Su(H)-GFP:nls ; ubi-his2av::mRFP	Y	2.5	7.5
JCS	4.5	esgGal4, UAS-his2b::CFP, GBE-Su(H)-GFP:nls /ubi-DE-cad:YFP; ubi-his2av::mRFP	N	2.5	7.5
JCM	14.375	esgGal4, UAS-his2b::CFP, GBE-Su(H)-GFP:nls /ubi-DE-cad:YFP; ubi-his2av::mRFP	Y	2.5	7.5
JCE	14.83	esgGal4, UAS-LifeactGFP ; ubi-his2av::mRFP	Y	2.5	5
JCB	16	esgGal4, UAS-LifeactGFP ; ubi-his2av::mRFP	Y	7	15
JBW	15	esgGal4, UAS-LifeactGFP ; ubi-his2av::mRFP	Y	2.5	15
JCC	4.6	esgGal4, UAS-LifeactGFP ; ubi-his2av::mRFP	N	2.5	5	*Imaging session stopped prematurely, duration value not included in duration average
Experiments where animal viability was not determined after the imaging session:
JBE	9.25	act5c-spaghetti squash::GFP; ubi-his2av::mRFP	uknown	2.5	15
JBK	11	act5c-spaghetti squash::GFP; ubi-his2av::mRFP	uknown	2.5	15
JBL	10.25	act5c-spaghetti squash::GFP; ubi-his2av::mRFP	uknown	2.5	15
JBM	12.5	act5c-spaghetti squash::GFP; ubi-his2av::mRFP	uknown	2	15
PAA	7.5	; ; ubi-his2av::mRFP	uknown	2.5	5
PAF	11.6	esgGal4, UAS-LifeactGFP ; ubi-his2av::mRFP	uknown	2.5	7.5
PAH	9.75	GBE-Su(H)-GFP:nls ; ubi-his2av::mRFP	uknown	2.5	7.5
