# Supplementary material for: Long-term live imaging of the Drosophila adult midgut reveals real-time dynamics of division, differentiation and loss
Source: eLife. 2018 Nov 14;7:e36248. doi: 10.7554/eLife.36248 (PMC6277200; doi:10.7554/eLife.36248)
Supplement: Figure 3—source data 1. [file elife-36248-fig3-data1.xlsx]

## Sheet: Figure 3
Figure 3F										Figure 3H											Mitotic index									Calculation of mitotic index
Extrusion (single cell)	Duration of nuclear extrustion (min)		Range of nuclear extrusion duration (min)	Average nuclear extrusion duration (min)	Standard deviation of nuclear extrusion (min)		Extrusion (patch of cells)	Number of cells in patch		Division	Movie division occurred in	Duration of division (min)		Average division duration (min)	Standard deviation of division duration (min)	Maximum division duration (min)	Minimum division duration (min)	Total number of divisions	Total number of movies with divisions		Experiment	Genotype	Movie duration (hours)	Total cell count	SuHnlsGFP cell count (# cells)	Stem cell count (# cells)	Number of divisions in this movie	Stem cell hours per movie (movie duration hours * # SCs)		Estimated total number of stem cells in movies = S	Total number of mitoses in movies = M	Total duration of movies (hours) = D	The average length of a single mitosis is ~0.75 h	Total stem cell image time per all movies (hours) = J	Mitotic index (M*0.75)/J
1	37.5		37.5 - 112.5	64.1667	17.4895		1	3		1	JBE	60		42.6923	10.7664	60	30	39	11		JBE	sqh-GFP;his2-RFP	9.25	140	28	28	3	259		844	36	101.225		9770.09	0.00276354
2	82.5						2	5		2	JBE	45									JBK	sqh-GFP;his2-RFP	11	867	173.4	173.4	5	1907.4
3	112.5						3	2		3	JBE	30									JBL	sqh-GFP;his2-RFP	10.25	876	175.2	175.2	2	1795.8						Mitotic index percentage =	0.276354
4	67.5						4	3		4	JBK	30									JBM	sqh-GFP;his2-RFP	12.5	521	104.2	104.2	2	1302.5
5	52.5						5	2		5	JBK	45									JBW	CyO/esg-Gal4>UAS-Life-act-GFP ; his-RFP/+	15	583	116.6	116.6	4	1749
6	67.5						6	2		6	JBK	60									JCC	esg-Gal4>UAS-Life-act-GFP ; his-RFP	4.6	192	38.4	38.4	1	176.64
7	52.5						7	2		7	JBK	60									PAA	; ; His2AV-RFP	7.5	426	85.2	85.2	1	639
8	75						8	3		8	JBK	60									JED	2.5d Fate Sensor (3 Color)	14.5	260	56	49	7	710.5
9	67.5						9	2		9	JBL	45									JEE	2.5d Fate Sensor (3 Color)	16.625	483	132	74	11	1230.25
10	75						10	2		10	JBL	45
11	60						11	2		11	JBM	60											Total Hours from movies with at least 1 division:
12	60						12	4		12	JBM	45											101.225
13	45						13	2		13	JBW	30
14	60						14	2		14	JBW	30
15	82.5						15	3		15	JBW	60
16	52.5						16	3		16	JBW	60
17	45									17	JCC	60
18	60									18	PAA	30
										19	PAF	45
										20	PAF	45
										21	PAH	37.5
										22	JED	37.5
										23	JED	45
										24	JED	37.5
										25	JED	37.5
										26	JED	37.5
										27	JED	37.5
										28	JED	30
										29	JEE	30
										30	JEE	30
										31	JEE	45
										32	JEE	37.5
										33	JEE	52.5
										34	JEE	45
										35	JEE	30
										36	JEE	30
										37	JEE	37.5
										38	JEE	37.5
										39	JEE	45
