# Supplementary material for: Long-term live imaging of the Drosophila adult midgut reveals real-time dynamics of division, differentiation and loss
Source: eLife. 2018 Nov 14;7:e36248. doi: 10.7554/eLife.36248 (PMC6277200; doi:10.7554/eLife.36248)
Supplement: Figure 3—figure supplement 1—source data 1. [file elife-36248-fig3-figsupp1-data1.xlsx]

## Sheet: Figure 3 - figure supplement 1
Figure 3 - figure supplement 1
The following values represent the 3-dimensional coordinates for each vertex of the specified extrusion ring. These coordinates were used to caclulate the analyses shown in figure 3 - figure supplement 1.
Extrusion Panel A, Aʹ																				Extrusion Panel B, Bʹ																				Extrusion Panel C, Cʹ
Vertex Point -->	A			B			C			D			E			F				Vertex Point -->	A			B			C			D			E			F				Vertex Point -->	A			B			C
Time point	Position X	Position Y	Position Z	Position X	Position Y	Position Z	Position X	Position Y	Position Z	Position X	Position Y	Position Z	Position X	Position Y	Position Z	Position X	Position Y	Position Z		Time point	Position X	Position Y	Position Z	Position X	Position Y	Position Z	Position X	Position Y	Position Z	Position X	Position Y	Position Z	Position X	Position Y	Position Z	Position X	Position Y	Position Z		Time point	Position X	Position Y	Position Z	Position X	Position Y	Position Z	Position X	Position Y	Position Z
1	35.73	33.54	35.36	36.04	26.506	43.68	45.843	24.929	56.05	52.186	37.965	50.28	48.149	41.833	42.53	41.65	40.66	37.09		7	37.16	251.741	120.32	44.944	251.715	108.611	52.42	258.84	107.34	50.34	266.67	112.52	44.944	269.153	120.284	39.856	265.528	122.148		7	240.44	171.45	121.98	250.562	168.751	128.549	249.164	175.535	137.651
2	34.31	34.69	35.68	37.193	27.604	45.874	46.921	27.6	55.599	52.83	39.5	49.225	49.529	41.806	42.74	41.65	41.11	36.19		8	35.46	251.23	113.34	43.248	249.675	103.25	50.73	256.99	102.51	47.64	264.684	106.69	42.25	266.729	113.03	36.464	264.137	115.703		8	240.64	171.45	120.372	250.891	168.751	127.697	248.385	175.535	137.779
3	36.04	34.513	35.648	37.77	28.211	45.149	47.251	28.4	55.599	52.98	39.08	50.23	49.935	42.96	42.957	42.639	42.383	37.238		9	35.46	249.78	109.86	43.248	248.766	98.237	50.73	255	96.51	47.64	263.569	102	43.248	265.434	107.567	36.464	261.555	110.306		9	239.47	171.45	119.672	248.353	168.751	127.94	247.547	177.231	135.914
4	36.616	36.013	34.074	38.346	29.733	44.347	47.58	28.55	55.599	54.073	40.653	50.694	50.398	44.113	41.29	43.89	43.11	35.316		10	34.77	248.53	108.41	43.248	248.402	96.486	50.73	254.85	96.43	46.64	262.661	100.52	43.248	264.449	106.779	36.464	260.149	109.818		10	239.21	173.14	121.2	248.473	170.447	128.124	246.417	177.231	138.149
5	38.19	36.19	32.247	39.35	29.63	41.91	47.985	28.91	53.501	55.17	39.65	47.97	50.636	44.113	40.436	44.32	43.11	33.833		11	35.46	247.95	107.09	43.248	246.514	94.723	50.73	253.91	94.17	46.64	261.915	98.63	42.25	263.098	104.07	36.464	259.123	108.146		11	239.87	174.14	122.56	248.193	170.447	129.196	247.56	177.231	138.169
6	37.62	37.24	31.23	38.346	29.652	40.261	48.15	28.84	51.47	53.675	39.43	47.207	51.42	43.11	39.45	43.59	43.84	32.36		12	35.46	245.704	106.25	44.944	246.023	95.121	51.42	253.06	93.24	48.64	260.802	98.81	43.248	261.679	105.583	36.464	257.435	107.503		12	240.56	174.84	124.77	248.253	172.143	131.607	247.092	178.927	140.746
7	37.77	35.922	32.996	39.62	29.206	42.29	48	28.55	54.026	52.593	39.5	49.047	50.326	42.383	40.986	43.54	41.27	33.67		13	35.46	244.671	103.82	44.944	243.65	94.136	52.42	250.69	93.03	49.34	258.526	96.21	43.25	259.74	103.03	36.464	256.364	105.546		13	239.38	174.84	125.255	247.606	172.143	131.202	245.937	178.927	141.448
8	36.62	36	30.744	37.89	28.26	40.47	47.27	28.78	50.29	51.73	38.923	46.613	49.299	42.383	38.658	41.89	41.38	32.67		14	36.464	244.187	103.031	46.64	242.852	94.356	53.424	248.672	93.018	51.03	257.56	95.27	44.944	258.767	101.524	38.16	254.472	105.841		14	240.19	175.84	126.438	248.244	172.143	131.281	246.272	178.927	143.078
9	36.04	36.528	31.008	39.35	29.07	38.403	47.69	29.99	47.74	52.61	38.69	44.38	49.303	42.793	36.868	43.5	41.78	32		15	36.464	242.907	102.328	46.64	241.813	94.329	53.424	248.496	91.687	51.03	256.613	94.05	43.94	257.91	100.14	38.036	253.494	102.785		15	239.188	175.535	125.108	248.792	173.839	130.595	246.21	178.927	142.138
10	35.19	36.72	32.46	38.04	29.66	41.47	48.27	29.33	48.52	51.032	40.07	44.302	48.726	43.201	37.725	41.35	42.73	32.48		16	36.464	243.394	104.165	46.64	242.407	94.813	52.42	250.39	92.6	48.336	256.741	95.638	43.248	257.749	100.36	38.16	254.084	105.637		16	239.92	175.84	127.335	248.784	173.839	133.53	246.558	180.623	141.403
11	34.16	37.431	31.22	37.193	29.192	39.962	46.84	30.17	48.05	50.88	39.283	43.8	47.573	42.93	37.905	39.5	43.161	32.755		17	34.768	242.606	100.378	44.944	242.34	92.723	51.728	247.829	90.998	51.728	256.05	91.849	43.248	256.92	96.457	36.464	253.929	101.305		17	239.258	175.535	124.962	248.069	173.839	133.194	246.518	180.623	140.255
12	34.27	37.11	31.09	37.73	30.19	38.63	46.69	29.74	47.76	49.879	38.943	42.731	48.149	42.901	37.42	40.5	43.12	31.44		18	34.768	243.122	101.096	44.944	242.369	94.267	51.728	249.159	90.884	48.336	255.928	91.913	42.25	257.392	96.89	36.464	254.273	101.139		18	240.172	177.231	125.847	248.219	175.535	132.111	246.759	182.319	140.18
13	34	37.651	29.68	37.16	29.61	38.52	45.843	29.7	46.866	48.73	39.246	42.78	46.996	42.53	38.182	39.35	43.828	30.15		19	34.768	242.674	101.795	44.944	242.585	94.847	51.728	249.003	91.824	48.336	256.269	92.997	41.552	257.134	96.729	36.464	253.843	100.734		19	240.347	177.231	127.792	248.922	175.535	134.05	246.597	180.623	142.559
14	33.43	38.16	28.98	36.616	30.317	38.033	46.84	30.638	46.84	49.73	39.88	41.4	46.996	43.36	35.976	40.35	44.09	30.76		20	34.768	243.36	103.424	44.944	243.02	96.015	51.728	249.435	92.193	48.336	256.017	93.671	41.552	256.607	98.395	36.464	253.394	101.688		20	240.168	177.231	127.708	248.268	175.535	134.014	244.082	184.015	143.325
15	34.16	38.08	27.99	36.46	30.52	36.32	45.843	30.299	46.418	48.73	39.16	40.96	46.419	43.545	34.85	40.92	43.58	28.84		21	34.768	243.303	101.543	44.944	242.957	95.475	50.032	249.022	91.636	48.336	255.988	92.67	41.552	256.701	98.949	36.464	253.119	101.329		21	240.959	177.231	127.545	248.215	175.535	132.912	245.425	182.319	142.986
16	33.16	39.399	25.99	37.04	32.35	35.706	45.54	32.31	42.72	48.15	39.81	39.73	46.419	44.356	33.298	40.35	44.851	26.62		22	36.464	243.629	102.822	44.944	243.558	94.875	50.032	248.398	91.458	48.336	255.241	92.209	41.552	256.142	97.996	36.46	253.06	101.07		22	241.518	177.231	127.01	248.201	177.231	131.739	245.032	182.319	141.665
17	34.887	40.423	24.36	36.46	32.44	35.51	45.843	33.333	41.55	48.726	40.769	37.754	46.996	44.395	30.826	41.5	44.59	24.79		23	34.768	243.826	100.76	43.94	242.539	93.09	48.336	247.585	89.535	46.64	255.138	91.225	39.856	255.222	96.083	36.464	253.23	100.791		23	241.316	177.231	127.712	247.192	177.231	132.334	244.391	182.319	142.811
18	35.463	39.923	25.027	37.04	32.19	36.02	45.843	32.778	43.025	48.726	40.687	37.86	46.996	44.169	31.504	42.08	44.12	25.58		24	34.768	242.946	101.673	44.944	243.135	91.938	50.73	249.59	89.18	45.94	256.148	91.05	40.55	256.81	95.03	37.46	254.195	99.38		24	241.667	178.927	127.243	247.006	177.231	133.053	245.567	184.015	140.28
19	35.463	39.94	25.757	37.986	31.888	36.716	46.356	33.233	43.011	49.929	39.998	36.716	47.083	44.214	30.422	41.92	44.17	25.95		25	34.768	243.357	101.305	43.94	243.46	92.37	49.03	249.144	88.37	46.64	255.965	90.548	40.55	256.036	95.72	36.464	254	100.29		25	241.489	178.927	127.328	246.115	177.231	134.38	243.729	184.015	142.066
20	34.887	39.507	27.015	37.77	31.74	38.032	45.856	32.515	43.011	49.299	41.25	38.815	46.592	44.231	32.52	41.5	44.09	27.2		26	34.768	242.026	102.12	43.94	241.906	91.95	48.336	248.884	88.985	46.64	254.558	90.31	39.856	254.776	96.109	34.768	250.548	101.065		26	240.568	178.927	128.039	245.942	178.927	133.32	243.856	185.711	141.656
21	35.463	39.463	26.587	36.616	31.652	37.72	45.266	33.403	43.446	49.02	40.473	38.815	46.693	43.007	34.618	40.653	43.48	28.864		27	34.768	242.266	100.399	44.944	242.393	90.983	48.336	247.825	88.637	47.34	253.663	90.02	39.856	253.439	95.7	34.768	248.943	101		27	240.588	178.927	128.333	245.376	178.927	133.756	242.845	185.711	142.389
22	34.31	39.968	27.198	37.193	31.855	37.061	44.689	33.397	42.963	48.532	40.376	38.815	45.633	43.486	34.618	40.35	44.12	28.3		28	34.768	243.546	99.076	43.94	243.135	90.94	48.336	248.581	88.886	48.336	252.834	90.287	39.856	253.869	95.798	34.768	248.683	99.142		28	240.388	178.927	129.7	245.242	178.927	133.922	242.807	185.711	143.096
23	34.31	39.79	27.21	36.616	31.791	38.468	43.536	33.964	42.081	47.654	39.986	38.815	45.266	43.112	34.117	40.77	44.21	28.53		29	36.464	243.29	99.522	44.944	243.693	91.655	48.336	248.598	90.263	48.336	253.379	91.614	39.856	253.565	97.383	34.768	248.938	100.239		29	240.337	180.623	130.919	244.368	180.623	135.66	243.352	185.711	143.315
24	34.31	39.905	27.479	35.463	31.472	39.04	43.664	33.495	43.011	47	40.166	39.47	44.936	43.172	33.52	39.35	44.42	28.03		30	36.464	242.756	101.118	44.944	244.086	92.733	49.03	248.878	91.05	48.336	253.776	92.905	39.856	254.501	98.438	34.768	249.148	101.583		30	238.499	184.015	133.063	243.58	182.319	139.763	243.341	184.015	145.062
25	33.157	40.384	33.55	36.04	31.186	42.09	44.189	33.198	46.01	45.843	39.614	42.7	44.2	43.119	37.62	38.19	45.04	32.19		31	36.464	244.629	101.529	43.248	244.661	94.448	47.34	249.036	91.73	46.64	254.574	93.548	39.856	254.703	99.987	36.464	249.856	102.365		31	236.904	185.711	135.139	242.89	184.32	140.74	242.007	187.407	145.967
26	34.557	40.216	33.32	36.662	31.782	41.72	43.608	33.334	48.01	46.27	39.48	44.04	44.27	43.51	40.3	38.19	44.77	34.08		32	36.464	244.767	98.034	44.64	244.865	91.6	48.336	249.675	91.313	44.94	254.49	93.64	39.16	253.71	97.25	36.464	249.522	99.212		32	236.114	187.407	136.754	240.4	186.02	140.93	239.042	189.103	144.481
27	35.215	41.018	35.42	37.785	33.204	41.72	43.585	33.355	45.91	45.47	39.65	42.7	43.289	43.867	37.52	37.974	45.337	33.32		33	36.464	245.052	99.642	44.64	245.218	92.92	48.336	249.84	92.064	44.944	254.711	94.187	40.86	253.168	98.45	36.464	249.784	100.307		33	235.395	187.407	139.591	240.172	187.407	144.277	237.127	189.103	147.639
28	34.887	40.141	34.15	37.62	31.95	40.92	43.59	33.18	43.81	45.215	38.639	39.62	43.9	41.22	36.52	38.77	43.05	32.76		34	36.464	244.727	101.821	44.64	244.846	95.96	48.336	249.924	93.971	45.64	253.948	96.62	39.856	253.079	99.919	36.464	249.44	101.197		34	233.535	189.103	142.4	235.038	190.799	145.335	233.584	192.495	148.574
29	34.887	39.84	35.14	36.616	31.101	41.75	42.676	33.523	43.81	44.95	38.5	41.12	43.33	41.846	37.52	37.77	42.919	34.66		35	38.16	244.079	101.846	45.64	244.02	95.18	49.73	249.036	93.23	47.34	253.449	96.06	41.552	253.088	99.366	38.16	248.93	101.517		35	228.175	192.495	146.739	230.213	194.191	150.559	230.974	194.191	153.079
30	34.372	39.217	33.32	37.193	30.32	40.77	43.49	32.593	44.91	44.54	38.22	42.18	42.875	41.632	37.52	38.923	42.64	33.81		36	38.16	243.174	100.757	48.03	243.439	94.16	51.728	248.917	94.236	48.336	253.382	96.558	41.552	252.671	98.975	38.16	248.115	101.484		36	226.61	193.5	148.211	229.216	194.191	150.462	229.42	194.89	154.44
31	34.79	39.32	33.23	36.46	30.83	40.91	41.806	32.489	45	43.97	37.93	43.01	41.28	41.26	38.42	37.62	42.05	33.79		37	38.16	242.496	101.542	50.032	243.097	95.354	51.728	249.592	94.223	48.336	253.449	97.062	41.552	252.993	101.577	38.16	247.557	102.566		37	225.77	192.495	147.478	228.245	192.495	149.339	228.441	194.191	153.064
32	34.707	39.22	33.23	36.46	31.1	39.88	41.528	32.673	42.72	43.752	37.1	40.62	41.58	40.9	37.42	37.46	42.06	33.7		38	39.856	243.59	101.134	48.336	243.7	94.99	50.032	249.063	94.232	48.03	252.2	95.68	43.248	251.894	99.86	40.55	247.588	101.74		38	226.091	194.191	145.008	228.466	194.191	146.099	228.452	194.191	148.642
33	33.19	40.1	34.32	35.04	32.47	39.68	39.75	32.72	41.81	41.65	37.31	41.62	40.08	41.99	38.42	34.887	43.191	35.1		39	39.856	243.436	101.08	48.03	242.391	95.56	51.728	247.1	94.824	48.336	251.024	97.457	43.248	250.259	100.543	41.552	247.223	102.1		39	225.56	194.191	146.753	226.486	192.495	148.327	226.566	194.191	149.186
34	31.85	37.93	33.13	35.188	31.414	41.01	39.943	32.929	44.01	41.08	37.47	41.4	39.09	41.09	38.23	36.04	41.777	33.699		40	39.856	242.627	100.285	46.64	242.546	94.977	49.73	246.319	93.28	48.03	249.749	96.08	42.25	249.178	99.92	40.55	245.876	101.14		40	224.871	194.191	146.826	224.732	192.495	148.035	224.606	192.495	148.907
35	32.25	37.9	32.13	34.62	31.95	38.24	39.05	32.88	41.81	41.08	37.49	41.74	40.413	41.42	38.32	35.463	41.972	33.599		41	39.856	243.25	99.744	46.64	243.016	94.412	48.336	245.817	92.364	46.34	249.11	94.59	43.248	248.697	99.255	40.55	246.033	100.43		41	225.059	192.495	145.177	226.065	192.495	145.286	225.938	190.799	147.17
36	31.58	38.04	33.23	34.31	31.089	40.448	37.52	33.39	42.81	39.92	37.15	42.8	39.21	41.51	40.13	33.89	41.81	35.1		42	41.552	243.986	99.448	46.64	243.307	95.964	46.64	245.424	94.745	44.944	247.632	94.408	43.248	247.66	97.909	43.248	245.503	99.399		42	225.716	190.799	145.194	226.154	190.799	145.39	226.016	190.799	145.943
37	32.43	36.2	34.34	35.087	31.433	40.913	37.56	32.89	42.81	39.446	37.21	42.01	38.25	39.43	39.23	34	40.37	34.72		43	43.248	245.448	100.385	44.944	245.172	99.435	44.944	246.677	99.454	43.248	247.819	98.705	43.248	247.156	100.222	43.248	246.639	100.294
38	32.324	36.938	32.52	34.87	33.11	38.62	37.656	33.642	40.913	39.138	36.596	40.913	37.71	39.52	37.42	35.896	40.067	34.618		44	41.552	246.118	101.297	43.248	246.069	101.451	43.248	246.885	100.873	43.248	247.33	101.665	43.248	247.504	102.369	41.552	247.062	100.766
39	33.59	36.1	34.618	34.717	33.68	38.815	37.23	33.65	40.81	38.014	36.436	37.81	36.92	38.03	35.72	34.74	39.247	33.72		45	43.248	246.307	101.746	43.248	246.07	100.597	43.248	246.578	100.133	43.248	247.154	100.116	43.248	247.598	100.902	43.248	246.99	101.979
40	33.971	36.12	34.81	34.843	34.56	38.72	36.28	33.95	40.91	37.09	36.411	39.81	37.28	37.91	36.81	35.161	38.039	33.72
41	34.38	37.107	34.618	35.243	33.381	37.72	37.202	33.88	39.91	37.24	35.49	38.62	36.958	37.836	36.716	35.02	38.52	34.42
42	33.921	36.791	34.618	35.409	34.03	38.815	37.38	34.66	39.72	37.795	35.792	38.815	37.007	37.537	36.716	35.157	38.318	34.618
43	33.93	36.69	32.62	35.537	34.154	36.716	37.188	35.05	37.72	37.487	35.884	36.716	36.72	37.83	34.72	35.444	37.824	33.52
44	33.759	36.442	33.52	35.112	34.328	35.81	37.19	35.92	37.72	37.391	37.63	36.62	36.635	38.159	35.62	34.5	38.49	33.42
45	33.483	36.378	34.618	34.516	34.432	37.81	35.93	35.579	38.91	36.351	37.045	37.72	36.064	38.164	35.62	34.04	37.49	33.42
46	33.79	36.15	32.52	34.317	34.14	35.81	35.569	34.39	36.72	36.17	36.076	36.32	35.91	36.853	34.13	34.415	37.368	32.52
47	32.335	35.721	33.62	33.201	33.977	35.72	34.76	33.936	37.42	35.544	36.191	36.716	34.97	37.35	35.13	33.852	36.772	34.42
48	32.635	35.706	32.52	33.096	34.289	34.618	34.417	34.333	35.81	35.65	35.5	36.13	34.881	37.177	34.52	33.759	36.628	32.52
49	32.11	35.237	33.42	32.904	34.101	34.618	34.593	35.2	35.52	34.878	36.153	34.52	34.321	37.089	33.52	32.917	36.542	32.52
50	31.836	35.604	30.422	32.818	34.029	32.52	33.98	34.46	33.72	34.506	36.529	32.52	33.945	37.227	30.422	32.754	36.69	30.422
51	31.23	35.158	32.52	32.14	33.726	34.618	33.784	34.68	35.72	34.63	35.364	34.52	33.572	36.723	33.52	32.169	36.548	32.52
52	30.89	34.693	32.32	32.07	33.848	34.52	32.714	34.077	35.72	32.63	35.065	35.03	32.45	36.453	34.52	31.513	36.087	32.52
53	30.72	34.748	34.03	31.447	34.377	34.72	32.422	34.37	35.72	33.09	35.176	36.13	32.45	36.639	35.52	32.07	35.939	33.32
54	31.13	34.647	32.93	32.25	34.476	33.72	33.3	34.073	34.03	33.13	35.152	33.03	32.57	36.236	32.42	31.928	35.785	32.42
55	30.481	34.884	33.52	30.516	34.498	34.618	31.3	34.495	35.03	31.653	35.605	35.42	31.196	36.065	34.42	30.38	36.17	34.03
56	30.737	35.43	32.42	31.043	34.88	33.52	31.417	35.063	33.52	32.02	35.876	33.42	31.655	36.426	32.42	31.105	36.248	32.42
57	30.388	35.257	32.52	30.668	34.789	32.52	31.417	34.598	32.52	32.46	34.806	32.93	31.8	35.495	32.03	31.3	35.333	32.03
58	30.106	35.26	32.52	30.421	34.594	32.62	30.995	34.875	33.62	31.325	35.716	33.52	30.71	35.853	33.32	30.18	35.768	33.32
59	30.368	35.329	32.32	30.995	34.878	33.32	31.62	35.47	32.83	31.379	35.881	32.42	30.83	36.615	32.42	30.638	36.04	32.32
60	30.099	35.687	32.32	30.186	35.161	32.42	30.762	35.161	32.52	31.379	35.972	33.42	31.44	36.436	33.23	30.459	36.398	32.32
[truncated: 9 more columns]
