# Supplementary material for: Long-term live imaging of the Drosophila adult midgut reveals real-time dynamics of division, differentiation and loss
Source: eLife. 2018 Nov 14;7:e36248. doi: 10.7554/eLife.36248 (PMC6277200; doi:10.7554/eLife.36248)
Supplement: Figure 4—source data 1. [file elife-36248-fig4-data1.xlsx]

## Sheet: Figure 4
Figure 4B,C,E														Figure 4G, H										Figure 4K
Division	Horizontal-vertical angle at given time point (°)	Time from metaphase onset (min)	Cytokinesis angle (°)	Max angle change			Binning of horizontal-vertical angles based on angle range							Division	Longitudinal-circumferential angle at anaphase (°)		Binning of longitudinal-circumferential angles based on angle range								Division angle away from reference enteroblast (°)
JBE div2	17.576	0		46.3709			0-15°	15-30°	30-45°	45-60°	60-75°	75-90°		JBE div1	65		0-15°	15-30°	30-45°	45-60°	60-75°	75-90°		Stem Cell ID	Away from EB	Between 2 EBs
	53.4765	15					0.571096	15.8689	31.6911	51.1977	61.3247			JBE div2	32		4	21	31	50	61	80		JED_SC16	78.7605
	63.9469	30					0.581231	15.8703	32.2159	53.4765	63.1703			JBE div3	81		5	21	32	53	65	80		JED_SC53	96.765
	61.3247	45	61.3247				0.746744	15.8944	32.6801	56.8293	63.9469			JBK div2	25		5	25	32	56	72	80		JED_SC18	76.1848
JBE div1	20.949	0		20.6952			0.859143	16.3184	33.3239	57.2364	65.6232			JBK div3	6		6	25	36	60	73	81		JED_SC56	65.6135
	31.6911	15					0.958292	17.576	34.3365	60.1	66.5583			JBK div4	80		8	25	42		74	81		JED_SC33	145.354
	32.6801	30					1.55944	17.7244	41.6442		72.4516			JBK div5	74		10		43			82		JEE_1_1	87.7181
	41.6442	45					1.63915	17.7833	44.7732					JBL div1	87		12		45			85		JEE_2_8	46.0388
	34.3365	60	34.3365				1.80789	18.8386	44.9141					JBL div2	45		12					86		JEE_4_29	76.1811
JBE div3	57.2364	0		15.2152			2.31938	20.949						JBM div3	10							87		JEE_6_44	114.297
	66.5583	15					3.32049	23.7058						JBM div4	8	Total angles in this bin =	8	5	7	4	5	9		JEE_8_12	103.763
	72.4516	30	72.4516				3.94717							JBM div5	5									JEE_11_14	54.9245
JBK div5	32.2159	0		42.672			6.15888							JBW div1	81									JEE_7_0		120.043
	8.52572	15					6.74108							JBW div2	80									JEE_9_7		150.504
	44.7732	30					8.16159							JBW div4	36									JEE_10_17		125.284
	44.9141	45					8.52572							JCC div	12									JEE_3_20		125.515
	51.1977	60	51.1977				8.58447							PAA div	56
JBM div3	65.6232	0		63.8153			9.28537							PAH div	25
	56.8293	15					11.7104							PAF div top	50
	33.3239	30					12.4589							PAF diiv bottom	72
	9.28537	45					12.5027							JED div1	12
	1.80789	60	1.80789				13.7549							JED div2	61
JBW div2	15.8689	0		11.0422			14.4892							JED div3	73
	6.74108	15				Total angles in this bin =	22	10	8	5	6	0		JED div4	25
	17.7833	30	17.7833											JED div5	85
PAA	11.7104	0		17.1533										JED div6	82
	15.8944	5												JED div7	4
	6.15888	10												JEE div1	5
	0.571096	15												JEE div2	21
	0.958292	20												JEE div3	60
	17.7244	25												JEE div4	42
	12.4589	30												JEE div5	31
	15.8703	35	15.8703											JEE div6	53
PAF bottom	2.31938	0		18.2574										JEE div7	21
	16.3184	7.5												JEE div8	43
	13.7549	15												JEE div9	86
	18.8386	22.5												JEE div10	32
	12.5027	30												JEE div11	80
	0.581231	37.5
	3.94717	45	3.94717
PAF top	14.4892	0		13.7425
	8.16159	7.5
	8.58447	15
	0.746744	22.5
	3.32049	30	3.32049
PAH	0.859143	0		62.3112
	23.7058	7.5
	60.1	15
	63.1703	22.5
	1.55944	30
	1.63915	37.5	1.63915
