# Supplementary material for: Long-term live imaging of the Drosophila adult midgut reveals real-time dynamics of division, differentiation and loss
Source: eLife. 2018 Nov 14;7:e36248. doi: 10.7554/eLife.36248 (PMC6277200; doi:10.7554/eLife.36248)
Supplement: Figure 5—source data 1. [file elife-36248-fig5-data1.xlsx]

## Sheet: Figure 5&6
Figure 5&6
		Movie JED normalized GFP:RFP ratios for stem cells and enteroblasts
																								Fig 5 E bottom
Time (minutes)	Time (hours)	SC_0	SC_1	SC_2	SC_3	SC_4	SC_5	SC_6	SC_7	SC_8	SC_9	SC_10	SC_11	SC_12	SC_13	SC_14	SC_15	SC_16	SC_17	SC_18	SC_19	SC_20	SC_21	SC_22	SC_23	SC_24	SC_25	SC_26	SC_27	SC_28	SC_29	SC_30	SC_31	SC_32	SC_33	SC_34	SC_35	SC_36	SC_37	SC_38	SC_39	SC_40	SC_41	SC_42	SC_43	SC_44	SC_45	SC_46	SC_47
0	0	0.0329124	0.166505	0.107221	0.0845906	0.116116	0.183084	0.0997453	0.013932	0.186945	0.0794729	0.0336602	0.0238933	0.0445212	0.0250137	0.040037	0.142918	0.0206665	0.0648005	0.0462335	0.685357	0.0270107	0.0361813	0.021742	0.0447165	0.0181035	0.00962813	0.0503699	0.0706793	0.0615395	0.0105816	0.0556515	0.0966396	0.0387632	0.0286866	0.0410231	0.0688687	0.0367422	0.0108914	0.0130498	0.0131806	0.450779	0.0330665	0.0393446	0.0859069	0.0547059	0.031658	0.0257187	0.0689261
7.5	0.125	0.0307175	0.10553	0.100065	0.0951592	0.0700918	0.134442	0.126928	0.015833	0.194879	0.0937709	0.1086	0.0196339	0.0263612	0.0291691	0.0300936	0.0353924	0.0325364	0.0758219	0.0257587	0.058518	0.0271226	0.0280203	0.00676842	0.0565953	0.00991809	0.0106416	0.0300268	0.0366672	0.0375697	0.0160298	0.0218455	0.116238	0.0104347	0.029211	0.0465018	0.0677127	0.0330301	0.00999062	0.0185251	0.00756972	0.0805806	0.0350257	0.0373681	0.058747	0.0778699	0.030382	0.0165861	0.181347
15	0.25	0.0315201	0.0901527	0.114438	0.0914626	0.149972	0.1665	0.0728863	0.00805364	0.154928	0.0273198	0.0316638	0.0137293	0.0545248	0.027185	0.0237819	0.0920458	0.00174259	0.0328045	0.0147934	0.0843559	0.0194172	0.0124328	0.0245819	0.0412838	0.0125755	0.0174179	0.0402047	0.0410322	0.0263302	0.0269085	0.0533751	0.12266	0.0272326	0.0208693	0.0217417	0.0433439	0.0304731	0.00697797	0.026026	0.0241315	0.0879895	0.0401278	0.0768651	0.0371279	0.00883876	0.0406583	0.0568909	0.182837
22.5	0.375	0.0244361	0.103721	0.136197	0.0906369	0.089828	0.14886	0.0356982	0.0135407	0.154157	0.0325042	0.0195015	0.0429706	0.0830603	0.0259893	0.0167991	0.0609437	0.00696658	0.104145	0.0404343	0.0565491	0.0182928	0.0122411	0.0221694	0.0933029	0.013549	0.0227954	0.0242801	0.0302395	0.0445212	0.00580151	0.0620024	0.136599	0.0188914	0.0211256	0.0217581	0.0592154	0.0328405	0.00937014	0.0183556	0.0204434	0.0500051	0.02408	0.0989575	0.006533	0.0472018	0.0400014	0.0213449	0.0827513
30	0.5	0.0248949	0.0767627	0.0589251	0.0996382	0.124763	0.115937	0.0370027	0.0127374	0.138914	0.049063	0.0296687	0.0802971	0.0432902	0.0214676	0.030544	0.111562	0.0035571	0.0597791	0.0214296	0.0225469	0.0204452	0.00209274	0.0158724	0.161579	0.0227021	0.0156637	0.037865	0.0355139	0.03673	0.00975708	0.0796224	0.211302	0.0269332	0.0143758	0.0117079	0.0673122	0.0423265	0.0153954	0.013502	0.0157882	0.0579512	0.0342253	0.0632099	0.0976683	0.00751295	0.0101526	0.015014	0.164447
37.5	0.625	0.0276537	0.0733246	0.125839	0.0745967	0.0816912	0.131024	0.0390042	0.0124095	0.16036	0.0386909	0.032923	0.100999	0.0555958	0.0273952	0.0277249	0.121695	0.0184705	0.0560154	0.0371789	0.0274121	0.013456	0.0255916	0.00904808	0.152365	0.017179	0.0118992	0.0330643	0.0289807	0.0472843	0.0111028	0.139048	0.107328	0.0139115	0.0167967	0.0147917	0.0707411	0.0342912	0.0109946	0.0202429	0.0278997	0.077102	0.0397335	0.130995	0.0512247	0.0227665	0.035776	0.0182014	0.209496
45	0.75	0.027081	0.0287764	0.0922141	0.0725597	0.0660425	0.0977791	0.0645954	0.0168094	0.158057	0.026372	0.0768007	0.185675	0.0362824	0.0278786	0.0254369	0.109991	0.0212046	0.0370776	0.0228413	0.0260064	0.0278877	0.021672	0.023031	0.116633	0.0076329	0.0206463	0.0508452	0.0390344	0.0399359	0.021406	0.0968283	0.145136	0.0226506	0.0172906	0.0137123	0.0401762	0.0237537	0.0165585	0.00215271	0.0286368	0.0912787	0.0536619	0.0693503	0.0339295	0	0.0250432	0.0175608	0.151996
52.5	0.875	0.0292129	0.018152	0.101495	0.0875788	0.0480617	0.103417	0.0212621	0.0169957	0.117327	0.0190004	0.0889691	0.15413	0.0315386	0.0218225	0.0254415	0.075861	0.00727057	0.0712913	0.0352169	0.0280376	0.0137935	0.0100173	0.00845714	0.100085	0.0157783	0.0194836	0.035603	0.0410103	0.0250414	0.0320203	0.163485	0.07071	0.0107328	0.0219809	0.0160419	0.038956	0.0321984	0.0220341	0.0131678	0.0191714	0.0765394	0.0449328	0.136365	0.0122162	0.0115584	0.0249628	0.0200581	0.231168
60	1	0.0185381	0.0263461	0.111205	0.0716588	0.00897973	0.0907594	0.0233721	0.015603	0.144599	0.0198847	0.0568109	0.0793465	0.0439328	0.0183957	0.0243118	0.116437	0.0120817	0.0278308	0.0357105	0.0213823	0.0177244	0.0244821	0.0115362	0.0716702	0.0157649	0.0165156	0.0286999	0.0445844	0.0506054	0.0235181	0.080769	0.208052	0.0213478	0.0159087	0.0115672	0.0511085	0.0804062	0.0152633	0.0202689	0.017472	0.107865	0.0393585	0.145032	0.173511	0.0262691	0.0353466	0.0268976	0.211729
67.5	1.125	0.019781	0.0160862	0.0671141	0.0676511	0.0430558	0.0776935	0.0267623	0.0135598	0.12461	0.0230651	0.0690528	0.0658821	0.03443	0.0196271	0.0217323	0.0734123	0.00717141	0.0762053	0.0377897	0.0184167	0.0195487	0.0101802	0.00861083	0.0424185	0.0173012	0.0142214	0.0338158	0.0870178	0.0331073	0.010467	0.0534892	0.070265	0.015654	0.0195138	0.0135856	0.0602304	0.0386992	0.0172381	0.0136462	0.0173787	0.127435	0.0314514	0.155215	0.170911	0.0748043	0.0211462	0.0191795	0.230397
75	1.25	0.0355176	0.104841	0.0896403	0.0704119	0.0200169	0.101639	0.0143019	0.0132539	0.114012	0.0120789	0.0214464	0.10015	0.035707	0.0258804	0.0128303	0.0391167	0.00957925	0.0511956	0.0642701	0.0255953	0.0165971	0.02176	0.0147313	0.0333605	0.0127086	0.00742386	0.0307099	0.0598502	0.0413468	0.0269841	0.0378612	0.0516946	0.00993379	0.018706	0.00769573	0.0356547	0.0195361	0.00672937	0.00955522	0.0124387	0.133908	0.0547018	0.157414	0.0996618	0.0121177	0.0277444	0.0304728	0.407846
82.5	1.375	0.0442696	0.0272671	0.101365	0.0653973	0.0131896	0.0934869	0.0251245	0.0103806	0.101317	0.0183387	0.0324723	0.0912594	0.0169721	0.0301979	0.021325	0.0663091	0.0136024	0.121214	0.0511217	0.0119159	0.0211285	0.0209589	0.0130111	0.0245348	0.00652166	0.00983003	0.0274165	0.0707585	0.0472374	0.0183196	0.114923	0.0200345	0.00647015	0.0340164	0.0259522	0.0626079	0.0149861	0.00358539	0.01943	0.0048495	0.0730426	0.0457016	0.123707	0.168098	0.014976	0.0226649	0.010364	0.134762
90	1.5	0.0316428	0.0412436	0.0853349	0.0758457	0.0162203	0.0946801	0.0212059	0.0119402	0.120585	0.0479903	0.092396	0.158658	0.0353254	0.0257087	0.0243497	0.0490633	0.0166344	0.00912504	0.0691427	0.0110294	0.0158317	0.0120295	0.00702145	0.0166565	0.0105392	0.00522257	0.0266728	0.0553703	0.0650324	0.0139129	0.0826971	0	0.00905175	0.0181789	0.0126004	0.0269876	0.0271552	0.011618	0.017448	0.00383909	0.19367	0.0232526	0.130445	0.116364	0	0.0114994	0.0270557	0.039198
97.5	1.625	0.0834824	0.0419467	0.0862088	0.0667207	0.0101366	0.0703211	0.0202201	0.0177572	0.117268	0.0324888	0.0340584	0.0365012	0.026734	0.0209377	0.0223471	0.0621226	0.00605391	0.0424011	0.070913	0.0114098	0.0163986	0.0234779	0.0174269	0.0280227	0.00841926	0.0211632	0.0202272	0.0440681	0.0223527	0.00670143	0.096755	0.0306651	0.0166518	0.0120729	0.0119819	0.0304578	0.0219545	0.012266	0.0141207	0.00654723	0.149456	0.0368337	0.120822	0.136594	0.0109412	0.0159774	0.0389584	0.118468
105	1.75	0.0513981	0.0196566	0.0783247	0.0686901	0.01914	0.0715519	0.0227785	0.0145223	0.118827	0.0526951	0.0785231	0.0948898	0.0338828	0.0225696	0.0233172	0.0623276	0.00859851	0.0532128	0.0395418	0.0119353	0.0186795	0.0240896	0.0159024	0.0249977	0.0177192	0.00984927	0.0284015	0.0674159	0.0467228	0.0186099	0.093995	0.0707101	0.0122521	0.0211882	0.0325315	0.0414184	0.0250386	0.00235147	0.00731418	0.00919953	0.178409	0.0303091	0.0946631	0.0737375	0.0189403	0.0259664	0.0166463	0.0658185
112.5	1.875	0.0325229	0.051734	0.0946249	0.0775521	0.0103866	0.0774993	0.0237465	0.0183186	0.136223	0.0199843	0.0282525	0.0313193	0.0302029	0.0257035	0.0232105	0.0741504	0.00407574	0.0217469	0.0408538	0.017163	0.010802	0.0215095	0.0165849	0.0179779	0.0102315	0.0142522	0.0327692	0.0307772	0.032609	0.0107579	0.100094	0.0328076	0.0140942	0.0187767	0.0138233	0.0410295	0.0176257	0.00621682	0.00632196	0.00630332	0.140125	0.0321668	0.1334	0.0361211	0.00483148	0.0395418	0.0207609	0.0389117
120	2	0.0641245	0.0380592	0.0558343	0.0742737	0.0611019	0.108097	0.0218816	0.0101229	0.150661	0.0482488	0.0283343	0.0258973	0.0375951	0.0178456	0.0238584	0.0729986	0.0125406	0.061493	0.057258	0.0132894	0.012749	0.0162443	0.012152	0.0194207	0.0263612	0.015288	0.0399359	0.0407867	0.0675292	0.0111291	0.194502	0.0547059	0.00773534	0.0220242	0.0150499	0.0439071	0.0354594	0.0108569	0.0059266	0.00483633	0.119193	0.0362998	0.0982356	0.043281	0.0160609	0.0234519	0.0151777	0.06533
127.5	2.125	0.0306618	0.0361538	0.0525635	0.0717666	0.0232234	0.0754529	0.0243255	0.012559	0.15447	0.0311941	0.0230016	0.0264885	0.034742	0.036726	0.0301065	0.0841342	0.0142083	0.0164823	0.0478278	0.0240515	0.0188504	0.019182	0.0227625	0.0333664	0.00953071	0.0279052	0.0429004	0.0283987	0.0798724	0.0138106	0.0967251	0.0462644	0.0178712	0.0112929	0.00870262	0.036353	0.0360873	0.00374399	0.015544	0.00685071	0.120233	0.0288673	0.0879278	0.0216332	0.00955036	0.0379793	0.0244353	0.0514586
135	2.25	0.0326989	0.0427709	0.0428779	0.0711142	0.0261663	0.0883452	0.0247176	0.0139307	0.124237	0.0203992	0.0162566	0.013995	0.0252648	0.0225138	0.033937	0.0649616	0.00458107	0.0634455	0.0471524	0.0224133	0.018321	0.0132096	0.00512829	0.0267029	0.0124712	0.0164237	0.0293113	0.0315259	0.0634161	0.0167368	0.11545	0.0631429	0.0177077	0.0167414	0.0142341	0.0502627	0.0525115	0.0070803	0.00741248	0.00519328	0.0993778	0.0238671	0.131563	0.0377294	0.0104596	0.0202332	0.0128887	0.0571055
142.5	2.375	0.0262966	0.0362554	0.0598684	0.0891491	0.0630386	0.111307	0.0392439	0.0137359	0.143708	0.0226405	0.0160065	0.0175099	0.0322753	0.015361	0.0309926	0.0684293	0.0218165	0.117318	0.0749421	0.0217581	0.0205495	0.00536639	0.0140868	0.0275579	0.024785	0.0181509	0.0392286	0.0323797	0.0729643	0.0271217	0.0998557	0.0711754	0.0195835	0.0190092	0.0158304	0.0699923	0.0414187	0.00255798	0.0233154	0.0131447	0.0859771	0.0305926	0.116398	0.0203096	0.0170245	0.0320571	0.0169623	0.0622238
150	2.5	0.026892	0.0205158	0.0434423	0.0874688	0.0708634	0.134783	0.0461971	0.0170967	0.164251	0.0144002	0.0153737	0.0123179	0.037184	0.0216589	0.0323628	0.0593311	0.00586949	0.0278761	0.0451546	0.0200265	0.0233967	0.0250432	0.0127338	0.0225412	0.0187302	0.0181278	0.0416871	0.0254364	0.10215	0.0123163	0.0715305	0.0587606	0.00631972	0.0258248	0.0176207	0.0746702	0.0392663	0.00952236	0.0155186	0.00565589	0.124382	0.0261352	0.0599062	0.0273198	0.0127771	0.0154296	0.0181827	0.0631934
157.5	2.625	0.0200383	0.0182243	0.0512325	0.0675798	0.0864242	0.128483	0.0556767	0.0182353	0.143013	0.0221982	0.0168407	0.0173923	0.0297069	0.0248129	0.0180348	0.101862	0.00908821	0.0276568	0.0317169	0.0203053	0.0246633	0.026494	0.00939119	0.0217549	0.00544417	0.0163375	0.0347464	0.0326686	0.0620034	0.0274195	0.0949194	0.062115	0.0249943	0.0159613	0.0204466	0.0504467	0.0261722	0.00922875	0.00466643	0.0114145	0.10541	0.0323834	0.0712249	0.0344394	0.01032	0.0182964	0.0140266	0.0485626
165	2.75	0.0250107	0.0235217	0.146706	0.0790644	0.0577003	0.0990596	0.050144	0.0147488	0.156144	0.0255769	0.014761	0.0137724	0.0383314	0.0269155	0.021312	0.0615778	0.0148371	0.0138924	0.0427845	0.0231168	0.018399	0.0226083	0.0127699	0.0229858	0.0180312	0.0136285	0.0342238	0.02024	0.0859069	0.0134541	0.121771	0.0520528	0	0.0212614	0.02944	0.0331079	0.0541532	0.00336526	0.00905175	0.0072377	0.0945126	0.0219438	0.0882127	0.0236424	0.0193348	0.0282958	0.0204248	0.0511521
172.5	2.875	0.0182808	0.032043	0.0842211	0.0813703	0.0318881	0.106077	0.0556089	0.022552	0.151862	0.0265987	0.0186406	0.0173841	0.0259565	0.0215691	0.0232798	0.0320683	0.0186552	0.0105213	0.0238832	0.0170943	0.0220109	0.0236628	0.0240446	0.0259205	0.0123639	0.00580151	0.0349908	0.0247427	0.0874344	0.00853099	0.0724581	0.0517798	0.0201284	0.0228364	0.0217744	0.0374251	0.017888	0.00985425	0.00624345	0.00425685	0.123093	0.0207128	0.0708189	0.0555405	0.0262357	0.0309701	0.0205042	0.0205834
180	3	0.0203263	0.0247672	0.111052	0.0895848	0.0484082	0.0971364	0.0930247	0.0162952	0.166661	0.121459	0.0141446	0.016699	0.0238664	0.0212158	0.0209136	0.0575566	0.0157713	0.0117887	0.0247835	0.0294029	0.0160419	0.0235212	0.00933747	0.0196593	0.0161616	0.0182746	0.0417732	0.0318561	0.0834706	0.00823788	0.0757845	0.0421874	0.0113102	0.0180455	0.0241707	0.0500168	0.0150259	0.0104823	0.0249451	0.0115733	0.110056	0.0137352	0.0721175	0.0166954	0.0231212	0.019642	0.0209473	0.0369489
187.5	3.125	0.0235793	0.0203666	0.101677	0.0632458	0.0495441	0.0722399	0.051169	0.00840681	0.142083	0.0987727	0.00800164	0.00997956	0.0295269	0.0239169	0.0284044	0.0289658	0.00646598	0.0156807	0.0388322	0.0258679	0.00698544	0.00905176	0.0131845	0.0223179	0.00777202	0.010849	0.0312818	0.0248866	0.0791987	0.00664369	0.0503522	0.0556141	0.012948	0.0198592	0.0179589	0.0296494	0.023478	0.0112882	0.00763511	0.0173941	0.0974208	0.0202117	0.0580771	0.0226294	0.0435533	0.0160043	0.014448	0.0528253
195	3.25	0.0209463	0.0191192	0.0923042	0.075384	0.0111621	0.0868854	0.0650929	0.0106735	0.138437	0.0668989	0.014121	0.0133888	0.0389797	0.00907244	0.0198343	0.0386771	0.00792327	0.0206818	0.0521361	0.0303043	0.0132062	0.0286953	0.00657766	0.0210493	0.00680928	0.00742391	0.0344105	0.0299925	0.0704772	0.014621	0.0376651	0.0295205	0.00487369	0.014071	0.0154608	0.0502153	0.0239695	0.00424633	0.0135478	0.0146356	0.0943886	0.013494	0.0909895	0.0107022	0.0917284	0.0257701	0.021	0.0261775
202.5	3.375	0.0251096	0.0205616	0.105625	0.0689772	0.020297	0.0939096	0.0322424	0.0126874	0.138105	0.18618	0.0104103	0.0102708	0.0455684	0.0191869	0.021603	0.017615	0.0136517	0.00677954	0.0252424	0.0524756	0.0162552	0.0295011	0.0113147	0.026801	0.00564883	0.0149474	0.0262844	0.0324852	0.0725118	0.00256415	0.0576846	0.0499674	0.0231881	0.0154719	0.0158607	0.0666169	0.0446182	0.00534456	0.0139584	0.0107865	0.10764	0.00764698	0.0368017	0.0278188	0.0585872	0.0168029	0.0179905	0.030576
210	3.5	0.017481	0.0182165	0.0599945	0.0768365	0.0133901	0.0569403	0.0226015	0.0108554	0.136465	0.0939514	0.00772789	0.0180268	0.0310371	0.00885065	0.0240408	0.0101488	0.0122433	0.00910992	0.0689837	0.0405208	0.0131238	0.0846286	0.00332766	0.022189	0.0149831	0.0238467	0.0305802	0.021009	0.0619482	0.0188438	0.0958243	0.0429896	0.00193633	0.0162137	0.0130433	0.0401721	0.035831	0.00347074	0.00718859	0.00856982	0.0678179	0.0111009	0.0977146	0.022255	0.0216909	0.0194766	0.0426263	0.0360982
217.5	3.625	0.0155377	0.0141652	0.109596	0.0663403	0.0144644	0.104401	0.0204043	0.0109414	0.135366	0.10815	0.0119728	0.0149635	0.034373	0.00731781	0.0189616	0.00558427	0.0140073	0.0168496	0.0177704	0.0360261	0.0176938	0.0423264	0.00946975	0.0196905	0.0356547	0.00748794	0.0232257	0.0252855	0.0470839	0.002064	0.035776	0.063162	0.0242175	0.0186851	0.0227994	0.039985	0.0997906	0.0079639	0.0151327	0.00298729	0.111605	0.0304774	0.0422839	0.0145412	0.0422076	0.0182747	0.102038	0.0233657
225	3.75	0.0115911	0.0179425	0.0533522	0.0697405	0.016755	0.0917997	0.0242135	0.0100834	0.149255	0.129779	0.0112119	0.0175562	0.0293688	0.0135368	0.0253092	0.0171228	0.00644019	0.0168583	0.0189934	0.0563852	0.0165209	0.0148771	0.0221901	0.0252741	0.0184745	0.00747557	0.0672034	0.0203552	0.0743331	0.028896	0.0112659	0.049924	0.0134941	0.0173039	0.0148356	0.0390191	0.049974	0.00890424	0.0133564	0	0.11782	0.0202264	0.0314384	0.0127338	0.0395418	0.0308831	0.0610108	0.0261321
232.5	3.875	0.0280899	0.0159931	0.0735613	0.0637925	0.00926959	0.105594	0.0220698	0.0130653	0.143927	0.082328	0.0120323	0.0123602	0.0280334	0.015152	0.0120689	0.010156	0.0173565	0.0128978	0.0642719	0.0392873	0.0110216	0.0272648	0.0160382	0.0248759	0.0184241	0.00820467	0.0208331	0.0204548	0.084922	0.00553903	0.0194843	0.0533238	0.0250357	0.0132275	0.00999902	0.0254984	0.0366509	0.00685463	0.0130351	0.00954025	0.0870227	0.0211677	0.040069	0.0219356	0.067646	0.0280457	0.149933	0.0224525
240	4	0.02122	0.0232444	0.0730595	0.0574761	0.0172052	0.0698879	0.016926	0.013969	0.114886	0.0920408	0.00652389	0.0138469	0.0230713	0.0174047	0.0323196	0.0120369	0.00751728	0.0224662	0.0684363	0.0572482	0.0205567	0.060507	0.0168008	0.0236292	0.00620438	0.0176257	0.0402614	0.0181296	0.0839391	0.0167368	0.0240754	0.0374311	0.0131726	0.0134369	0.0170238	0.0899796	0.123354	0.011823	0.00931357	0.00748794	0.119481	0.0180888	0.0811969	0.0113833	0.0913339	0.0225867	0.156287	0.032665
247.5	4.125	0.0208827	0.0417716	0.0712024	0.0695609	0.00931256	0.0901994	0.0177902	0.0159839	0.123054	0.085617	0.0103418	0.0125713	0.0290995	0.0126939	0.0156225	0.0170403	0.00927166	0.0241061	0.0342133	0.0481509	0.0185762	0.0762183	0.0132171	0.0157904	0.0126502	0.017888	0.031992	0.0217296	0.0787523	0.00373779	0.0125436	0.0489773	0.0119692	0.0116184	0.0118155	0.0951794	0.0941877	0.00663437	0.00344184	0.00891745	0.121672	0.0249738	0.0383232	0.0431779	0.00478056	0.0181326	0.065729	0.0465403
255	4.25	0.0199292	0.0540826	0.0602169	0.06014	0.0112425	0.0765039	0.0130273	0.0166252	0.164485	0.0578522	0.0120082	0.0112394	0.0348921	0.0180816	0.0147743	0.0213483	0.00946104	0.0136125	0.0201497	0.0427909	0.0188319	0.0182255	0.015229	0.0269957	0.0165727	0.0084382	0.0366894	0.0149882	0.080257	0.00444553	0.0118093	0.0491424	0.015278	0.0173031	0.0194128	0.0841002	0.0633524	0.0061229	0.00616974	0.00921834	0.111338	0.0235723	0.0573579	0.00564883	0.0231168	0.0283043	0.149851	0.160609
262.5	4.375	0.0235461	0.0698385	0.0612626	0.0625054	0.0204899	0.0971652	0.0210341	0.0159897	0.111784	0.0551367	0.0221515	0.0154408	0.0272465	0.0246263	0.0162105	0.0168919	0.00746868	0.0174186	0.0171072	0.0403327	0.0188924	0.062974	0.015361	0.0190201	0.00478532	0.00390908	0.025974	0.0227609	0.0603719	0.0250377	0.0160012	0.0325533	0.010471	0.0149813	0.010296	0.0743709	0.10062	0.00556197	0.00448088	0.00403922	0.113526	0.0139315	0.0335724	0.0200881	0.00725163	0.0183581	0.211345	0.0737574
270	4.5	0.0198943	0.0469196	0.129508	0.0640791	0.0044831	0.122344	0.0158927	0.0100287	0.128426	0.0813548	0.017486	0.0125926	0.0285608	0.0115641	0.0236669	0.0155664	0.0191143	0.0169871	0.0195686	0.0506307	0.0149629	0.0162317	0.00407906	0.0222113	0.00795021	0.00890864	0.023629	0.0210008	0.0806564	0.00438914	0.0175251	0.0464646	0.0152565	0.0156768	0.0128859	0.0599863	0.0157339	0.00917075	0.00926372	0.00446756	0.129413	0.0149546	0.0874235	0.0183243	0.0225388	0.0173008	0.0888781	0.0818603
277.5	4.625	0.0149681	0.0727587	0.088344	0.0571866	0.0153863	0.160491	0.0127831	0.00891863	0.132355	0.094018	0.0120331	0.0104288	0.028061	0.020332	0.0221955	0.016572	0.0060224	0.0083852	0.0152033	0.0367766	0.0171111	0.0757608	0.00624341	0.0278269	0.00177966	0.00478532	0.0306543	0.0210871	0.0797365	0.00175536	0.0198618	0.0504519	0.0104414	0.0150869	0.00759588	0.2113	0.0439354	0.00388055	0.0137291	0.00679905	0.0978698	0.0237689	0.128147	0.0252841	0.00351072	0.0146592	0.117657	0.356983
285	4.75	0.018012	0.0456827	0.117292	0.0587893	0.00824837	0.078225	0.0142386	0.0117897	0.114578	0.0795846	0.00510032	0.0128297	0.0332381	0.0150481	0.0284565	0.00605273	0.0171471	0.0172791	0.0207254	0.0464971	0.0217275	0.135384	0.0165176	0.0348327	0.011648	0.00188483	0.0339976	0.0184902	0.054494	0.00475503	0.0191792	0.0351846	0.00237989	0.0186526	0.0161061	0.0293188	0.120197	0.0128525	0.00585654	0.0123568	0.105924	0.0226503	0.0992027	0.0172982	0	0.018217	0.14097	0.091334
292.5	4.875	0.0155112	0.0485835	0.141395	0.0539003	0.0175931	0.101359	0.0179617	0.0123415	0.11682	0.111002	0.0119018	0.0139159	0.0314884	0.0187501	0.0241449	0.0342972	0.0181817	0.0106575	0.0220783	0.0221839	0.0210003	0.0288168	0.00801782	0.0273926	0.0109474	0.00602643	0.0420273	0.0242769	0.109152	0.00868978	0.0165971	0.0554146	0.00327362	0.0156771	0.00905009	0.0407106	0.0812138	0.0101193	0.0139681	0.00525381	0.154715	0.0177355	0.108895	0.0138532	0.0131806	0.00879334	0.0801267	0.149492
300	5	0.0164246	0.0630835	0.100726	0.0586457	0.0122721	0.0915304	0.0234496	0.0169867	0.114247	0.100153	0.0041677	0.0173896	0.0247448	0.00779961	0.0200148	0.0219288	0.025361	0.0162675	0.0138615	0.0543449	0.0166708	0.0271168	0.0125816	0.0334212	0.0137153	0.00759263	0.0292103	0.0216666	0.1041	0.0135368	0.0120345	0.01677	0.00897962	0.0141139	0.0136126	0.0489095	0.0461353	0.0119326	0.00855642	0.0116782	0.126711	0.0189452	0.1369	0.011821	0.0209859	0.0246713	0.112874	0.0829921
307.5	5.125	0.00945932	0.0655509	0.101552	0.0609382	0.019712	0.0868473	0.0144653	0.0101914	0.117352	0.123729	0.0127303	0.0107259	0.0279096	0.0126148	0.0203519	0.0168515	0.0135079	0.0143678	0.0755097	0.0260011	0.015263	0.020068	0.0142603	0.0247861	0.00896179	0.00549731	0.0308993	0.0163836	0.0778695	0.0164176	0.0072414	0.0433439	0.00234048	0.0216467	0.0178407	0.0885673	0.0439624	0.013253	0.0109249	0.00209274	0.106342	0.0177624	0.0972072	0.0116978	0.00625453	0.0212401	0.149634	0.0382015
315	5.25	0.0189775	0.140001	0.0794748	0.0587544	0.0128373	0.0862514	0.0153205	0.0150607	0.111846	0.16613	0.00968606	0.0168957	0.0251248	0.0136822	0.0144025	0.0107437	0.0172221	0.0397246	0.0223635	0.0266815	0.011716	0.0571747	0.0126387	0.0369522	0.0097995	0.0134538	0.0331336	0.0148531	0.0764029	0.01118	0.0172172	0.0472725	0.0113833	0.0172892	0.0179657	0.0706865	0.0331086	0.00990302	0.00419718	0.00524074	0.162633	0.0183262	0.113443	0.0102141	0.0153326	0.0226212	0.16205	0.114835
322.5	5.375	0.0142997	0.120618	0.057888	0.0626631	0.012911	0.119751	0.0197258	0.0166538	0.0993387	0.101193	0.011311	0.0130984	0.0242823	0.0208693	0.0197659	0.0187848	0.012855	0.0181901	0.0114547	0.0296808	0.0138739	0.0356789	0.0175644	0.0267954	0.00454875	0.0200922	0.0294101	0.0223213	0.0818602	0.00916666	0.0182871	0.0347822	0.0115184	0.0114861	0.00992106	0.0866879	0.0238926	0.00588777	0.0119268	0.00221397	0.264071	0.0135626	0.165285	0.0207203	0.0222277	0.0197133	0.122963	0.0747557
330	5.5	0.0120807	0.0608191	0.0460632	0.0659585	0.0124765	0.126356	0.0189764	0.0107016	0.105877	0.0859075	0.0163361	0.00906277	0.0466322	0.00786696	0.0209556	0.0217767	0.0156133	0.030022	0.0172995	0.0316002	0.02052	0.0939119	0.00955036	0.0238843	0.0123163	0.0242876	0.0299688	0.0164991	0.0796303	0.00427297	0.0195504	0.0455331	0.0206778	0.0187484	0.0131219	0.0288726	0.0222856	0.00726902	0.00336949	0	0.193348	0.0112926	0.109432	0.0081075	0.017472	0.0195937	0.177708	0.101871
337.5	5.625	0.0190158	0.0362101	0.079198	0.0684332	0.0119502	0.056022	0.0154676	0.0154978	0.0838533	0.0666312	0.0106065	0.0148762	0.0329035	0.00985549	0.0218042	0.0109729	0.0226882	0.0156792	0.0332242	0.0699404	0.0112134	0.0539295	0.0435142	0.0317236	0.00262954	0.0447199	0.0331704	0.0155135	0.074632	0.00736564	0.00536639	0.050326	0.0125251	0.0186525	0.0200127	0.0738696	0.0130992	0.00352782	0.0170137	0.00233066	0.143002	0.0170413	0.110111	0.0154245	0.0321066	0.0220458	0.108838	0.0817307
345	5.75	0.013147	0.0370203	0.0448431	0.0745632	0.0210769	0.0815443	0.0166954	0.0155475	0.0873276	0.128141	0.0153641	0.0173917	0.0259526	0.0122127	0.0248274	0.0154887	0.0138872	0.0316302	0.0153936	0.0445044	0.0183174	0.154965	0.0164626	0.0357796	0.0215313	0.0278995	0.0256313	0.0197517	0.0822793	0.003354	0.019309	0.024596	0.0103866	0.0142103	0.0205362	0.0523872	0.010619	0.00339441	0.00983745	0.00475977	0.139236	0.0138101	0.143438	0.0235833	0.0184745	0.0210637	0.0767486	0.067155
352.5	5.875	0.0145234	0.0318115	0.0472362	0.0794749	0.0165296	0.0986446	0.0203387	0.0142495	0.0887741	0.0740329	0.015134	0.0166988	0.02233	0.00858839	0.0159463	0.0158706	0.12166	0.00393745	0.0172712	0.049287	0.0140724	0.0508122	0.0167949	0.0198119	0	0.0210823	0.0326613	0.0235331	0.0756133	0	0.0136599	0.0451599	0.0171305	0.016234	0.0209056	0.0196383	0.0230725	0.0158406	0.00991817	0.00459508	0.13738	0.0120207	0.140273	0.00951006	0.0211735	0.0189901	0.0715431	0.0801381
360	6	0.0161727	0.0318048	0.0353853	0.0610026	0.0142291	0.0979947	0.0175655	0.0085077	0.0768366	0.0287699	0.0131711	0.0187331	0.0238355	0.0249396	0.0214801	0.0237617	0.0693457	0.0125585	0.0140016	0.0604188	0.021763	0.0302428	0.0137052	0.0300861	0.0135268	0.0157339	0.0237333	0.0205481	0.0924049	0.00184593	0.0105604	0.0387265	0.00825599	0.0128847	0.0111272	0.0132842	0.021365	0.017472	0.00971282	0	0.133659	0.0117141	0.0959916	0.0166216	0.016215	0.0178931	0.0563149	0.108141
367.5	6.125	0.0122374	0.0135011	0.0565411	0.0669628	0.0176526	0.104756	0.0140098	0.0111308	0.0853323	0.0307936	0.0103285	0.0165677	0.0217767	0.00909327	0.0212205	0.005785	0.0750085	0.02019	0.0172828	0.138396	0.0111388	0.0596697	0.0115347	0.0294066	0.0142651	0.0626079	0.0378773	0.020253	0.0792549	0.00872941	0.0109443	0.031225	0.00941472	0.0136599	0.0148371	0.0506388	0.0318716	0.056885	0.0128646	0.00853744	0.0955255	0.0105315	0.170453	0.0131295	0.00731781	0.0155048	0.0782994	0.240846
375	6.25	0.0162565	0.0265939	0.0269015	0.0561149	0.013644	0.0786705	0.023062	0.0123502	0.0828	0.0314439	0.0139755	0.0130877	0.0168021	0.00878063	0.0169374	0.00731826	0.0563074	0.0104251	0.0175742	0.0810127	0.0141431	0.116038	0.0073957	0.0211622	0.024711	0.0191159	0.0389105	0.0228568	0.059651	0.00777207	0.0173154	0.0388486	0.0198871	0.0264446	0.0204643	0.0356503	0.0275128	0.0178433	0.010185	0.00848172	0.151433	0.0194447	0.0965061	0.0110485	0.0453138	0.019217	0.0748355	0.114904
382.5	6.375	0.0115239	0.0121221	0.0322049	0.0624901	0.0167438	0.0924306	0.0141363	0.0153697	0.0686019	0.0498768	0.0123596	0.0195873	0.0236035	0.014369	0.0251213	0.00913831	0.0670304	0.0162081	0.0113833	0.109175	0.0104882	0.0399395	0.0143763	0.0227971	0.0075507	0.0113204	0.0304281	0.0226845	0.0725885	0.00168245	0.0121383	0.0425779	0.0106486	0.0157536	0.0117506	0.0186166	0.0221543	0.0449729	0.0120604	0.00625453	0.159736	0.0199866	0.103432	0.0251646	0.0151267	0.0225885	0.0478325	0.144893
390	6.5	0.00921647	0.0295011	0.0409104	0.057022	0.0126959	0.0672273	0.0155702	0.0180626	0.00834772	0.024118	0.0126177	0.0758613	0.0219838	0.0139382	0.0197165	0.0153954	0.0509045	0.0134494	0.0146929	0.11739	0.0255248	0.0209524	0.0266566	0.0184476	0.014568	0.0179831	0.0141192	0.0192836	0.0909558	0.00951006	0.0151214	0.0414623	0.00656153	0.0133797	0.0135228	0.0234731	0.0268685	0.0565211	0.00883606	0.00397511	0.124778	0.0169002	0.144828	0.00241043	0.0161569	0.0199349	0.0201728	0.112694
397.5	6.625	0.0132979	0.0246319	0.0675796	0.036737	0.0104112	0.059867	0.0172785	0.0147869	0.0896776	0.03612	0.011519	0.116463	0.0316079	0.0165378	0.0196191	0.0142635	0.0643609	0.0295765	0.0200123	0.135213	0.00844456	0.0187463	0.0135542	0.0180835	0.00486798	0.0115288	0.0259639	0.0139723	0.036326	0.0129162	0.0147618	0.0271436	0.0114467	0.0191886	0.0161969	0.00962564	0.0251269	0.0372437	0.00866116	0.013066	0.0779404	0.0150995	0.108728	0.00734763	0.0150762	0.0224838	0.0189149	0.110062
405	6.75	0.0141564	0.0491761	0.0581218	0.0646879	0.0156116	0.0695448	0.0134456	0.0169976	0.0369429	0.0326314	0.0101689	0.0801544	0.0260381	0.0220253	0.0137431	0.0121727	0.125229	0.0178405	0.0147313	0.18009	0.0130934	0.0369489	0.00932128	0.0199747	0.0150977	0.0172052	0.0175524	0.0250742	0.0497453	0.0104632	0.0169383	0.0495854	0.00401356	0.0174367	0.0173381	0.0178967	0.0203241	0.09219	0	0.00215889	0.120023	0.0103461	0.0690469	0.0196092	0	0.029604	0.0160016	0.029068
412.5	6.875	0.0162107	0.0259681	0.02634	0.0683029	0.0210955	0.11438	0.0156937	0.00747255	0.0819172	0.0296492	0.0157716	0.0411224	0.0285514	0.00996412	0.0278741	0.0141076	0.0560925	0.00888722	0.0202355	0.150798	0.0180672	0.0188294	0.0127	0.0184098	0.00419718	0.00655199	0.0157878	0.0188034	0.0765157	0.0156055	0.010828	0.0549728	0.00968164	0.0193244	0.0296276	0.0254892	0.0253078	0.0825104	0.00584507	0.00740509	0.122939	0.0197207	0.137868	0.0116061	0.0149511	0.0234825	0.015175	0.026832
420	7	0.0178627	0.0269586	0.0484944	0.0710798	0.0167763	0.0602914	0.024577	0.0122285	0.0751335	0.0382928	0.0137636	0.0985257	0.0290053	0.0168606	0.0196264	0.0104347	0.0267302	0.0142929	0.0145668	0.220426	0.0127406	0.0748471	0.00475503	0.0328413	0.0120071	0.0125251	0.0214516	0.0192572	0.0555179	0.0109412	0.0175965	0.0442778	0.01118	0.0102294	0.0146649	0.0120704	0.0137431	0.0169623	0.00212954	0.0100812	0.156055	0.0162904	0.119811	0.0139384	0.00479012	0.0248651	0.00825539	0.204541
427.5	7.125	0.020124	0.0161569	0.0476173	0.0635881	0.0250004	0.0905531	0.0247688	0.0153818	0.0864646	0.0339249	0.0119941	0.0823357	0.0350684	0.0122724	0.019966	0.0125073	0.0865869	0.0153737	0.0126832	0.221154	0.0200167	0.065606	0.00896533	0.0253092	0.0106729	0.019769	0.0333684	0.0199346	0.0660479	0.00689261	0.0120766	0.0354944	0.0122555	0.0185925	0.0184534	0.0208102	0.0266111	0.0587506	0.0109896	0.00413974	0.150597	0.0210363	0.0663481	0.0154112	0.015427	0.0280563	0.0127085	0.10414
435	7.25	0.00864322	0.0291361	0.0256948	0.064868	0.0222554	0.0666912	0.0147364	0.021049	0.0896172	0.0247151	0.0034358	0.162257	0.0365029	0.00934066	0.0163711	0.0166707	0.0825292	0.0263296	0.010273	0.15652	0.0299186	0.0166032	0.0175108	0.0224585	0.0128129	0.00511085	0.033445	0.0163696	0.097898	0.00633114	0.00819053	0.041682	0.00867742	0.0119892	0.0136155	0.0107981	0.0220505	0.0397072	0.0116775	0.00411706	0.139776	0.0158095	0.0817586	0.0177027	0.032609	0.0298407	0.0129722	0.246854
442.5	7.375	0.0105105	0.0149595	0.0511445	0.0580441	0.0134107	0.0759174	0.0189906	0.0232128	0.0990505	0.0516912	0.0147002	0.0809343	0.0325594	0.0151608	0.0225244	0.0183042	0.0835768	0.0178837	0.0121088	0.136083	0.0135972	0.0197062	0.0106548	0.0273443	0.00691376	0.014452	0.0237764	0.0176929	0.0992276	0.00430542	0.019735	0.0332944	0.0105013	0.0132308	0.0129257	0.0104512	0.0288107	0.0425853	0.0109397	0.00474502	0.140039	0.0181431	0.131417	0.0168711	0.0364668	0.0199775	0.0175282	0.12772
450	7.5	0.0142642	0.0217317	0.0183363	0.0532112	0.0201255	0.0767116	0.0254507	0.0221499	0.089503	0.0654609	0.012547	0.160577	0.0323436	0.0191505	0.0112818	0.00848291	0.0961414	0.0391281	0.0180907	0.149738	0.013223	0.0535706	0.00818404	0.0336666	0.00292333	0.0079713	0.0253246	0.0195787	0.0594287	0.00851376	0.0185997	0.0345536	0.0147835	0.0201883	0.0212062	0.00953105	0.0210568	0.00646739	0.0118022	0.00525779	0.114596	0.0194482	0.0498096	0.0111809	0.014923	0.0258644	0.0166519	0.0985308
457.5	7.625	0.0139145	0.0456304	0.0251793	0.06639	0.0189549	0.0676876	0.0182973	0.0266872	0.149588	0.0296954	0.0131677	0.124065	0.0369016	0.0122973	0.0192463	0.0145278	0.103857	0.0383737	0.0183616	0.165093	0.0117873	0.0378226	0.0141473	0.0385445	0.0103106	0.00897069	0.0310093	0.0187239	0.0729198	0.00421314	0.0123704	0.0311512	0.020394	0.0139361	0.0118613	0.0105716	0.0284774	0.0123837	0.00970372	0.00713119	0.0865127	0.0186708	0.0696984	0.0190201	0.0545709	0.0240496	0.0186046	0.0399625
465	7.75	0.0200944	0.016091	0.0333259	0.0707401	0.0246941	0.0621455	0.019662	0.00808484	0.0732264	0.0598423	0.00782669	0.075334	0.0401762	0.0018692	0.0190512	0.00793712	0.0806342	0.0236155	0.0110485	0.13025	0.0103372	0.0780567	0.00891073	0.0182668	0.00732231	0.00988546	0.0208659	0.0197595	0.0832662	0.0118374	0.00758884	0.0375112	0.0162819	0.0216564	0.0144815	0.0106482	0.0193327	0.00347822	0.0082672	0.00998954	0.111445	0.0153726	0.0455777	0.0140692	0.0749392	0.0193668	0.0155746	0.0136599
472.5	7.875	0.0178908	0.0264833	0.0212765	0.0630731	0.0176698	0.081781	0.0194677	0.0138074	0.0753863	0.0244315	0.0126603	0.0969521	0.0430713	0.00411668	0.0253711	0.0162638	0.14448	0.0349109	0.00436799	0.158443	0.0165132	0.0770798	0.0180524	0.0273152	0.00897962	0.0158724	0.0291004	0.0188307	0.0800427	0.0138106	0.0102917	0.050568	0.00873599	0.0172496	0.0187397	0.0121963	0.0254912	0.00804676	0.0128841	0.0199282	0.0974443	0.0123855	0.0499476	0.0196674	0.0183561	0.0237817	0.0139852	0.0765208
480	8	0.0169244	0.0235214	0.0414003	0.062996	0.0151797	0.068948	0.0167809	0.0142383	0.111035	0.0203487	0.0146132	0.120796	0.0257622	0.0130622	0.0241284	0.0104089	0.120453	0.0171814	0.0154439	0.124721	0.0118035	0.0233563	0.019968	0.0297462	0.019599	0.003197	0.0272579	0.0285711	0.079925	0	0.0176615	0.0319247	0.00773764	0.0102534	0.0126592	0.00815517	0.0217605	0.0216348	0.0109545	0.00765982	0.120081	0.0192711	0.0424118	0.0222606	0.0173377	0.0225151	0.0192689	0.0184367
487.5	8.125	0.0117149	0.0208693	0.0865769	0.0550822	0.0178894	0.0690379	0.0214926	0.00967178	0.112159	0.0257035	0.0132581	0.132882	0.0233985	0.0123465	0.0226264	0.0195931	0.112184	0.0257258	0.0102917	0.158506	0.0078488	0.0148608	0.0176344	0.0256094	0.00790837	0.0115941	0.0294541	0.020741	0.0513543	0.00997207	0.00861906	0.0392243	0.0114614	0.0208758	0.0220273	0.00426969	0.0178466	0.00717979	0.00485232	0.0028433	0.111578	0.0248644	0.0273198	0.0173306	0.0278715	0.0169104	0.0131809	0.10092
495	8.25	0.0130365	0.0122911	0.0562551	0.0602544	0.0280203	0.0644991	0.0151214	0.0189721	0.107982	0.0125451	0.012129	0.0693029	0.029555	0.000682875	0.0167549	0.0183818	0.0944847	0.0277591	0.0139129	0.0819594	0.0118116	0.0381092	0.0202716	0.0279064	0.0107592	0.0207913	0.0237363	0.0216753	0.0640239	0.00307267	0.014784	0.0322987	0.013741	0.0166822	0.0193824	0.0135379	0.0195154	0.0160953	0.00673529	0.00320098	0.0818718	0.0188889	0.0488131	0.0138731	0.0254269	0.0313328	0.0130272	0.159758
502.5	8.375	0.0113142	0.0129831	0.0781148	0.051546	0.0162079	0.0596879	0.0102091	0.0237466	0.108467	0.0122627	0.0104296	0.134699	0.0299236	0.00190392	0.0263916	0.00978471	0.0728091	0.0225667	0.00626079	0.100118	0.0153954	0.0252373	0.010062	0.0483151	0.0193633	0.0172996	0.028324	0.0238292	0.0854315	0	0.0118782	0.058897	0.0120831	0.0153258	0.0129982	0.00742019	0.0169003	0.00405961	0.00874381	0.00619358	0.0755875	0.0123046	0.0362554	0.00451222	0.0197675	0.0156732	0.018226	0.0822589
510	8.5	0.0135383	0.026553	0.0480878	0.0520372	0.0119174	0.0940708	0.0125167	0.0304168	0.0498647	0.0152256	0.00952797	0.0954508	0.040478	0.0189531	0.0161684	0.0207991	0.1004	0.0261181	0.01204	0.0890334	0.0129215	0.0166032	0.00247137	0.0716515	0.00596266	0.0109637	0.0380536	0.016976	0.0512247	0.00655852	0.0110929	0.0242352	0.0153774	0.0156672	0.0108053	0.00546146	0.0192459	0.0107906	0.00900352	0.00661934	0.0790348	0.0149451	0.0688282	0.00693122	0.0251888	0.0235387	0.0123209	0.0395418
517.5	8.625	0.0118565	0.011949	0.0412126	0.0527897	0.014798	0.0511819	0.0154964	0.0211363	0.0898985	0.00426814	0.013358	0.232645	0.0487785	0.0187044	0.0166168	0.0187313	0.0887151	0.0268899	0.0069823	0.104696	0.0144699	0.033893	0.0032775	0.0760994	0.00699576	0.00902456	0.0182289	0.0283744	0.0789656	0.0055502	0.0175399	0.0376544	0.00861115	0.0232978	0.0213234	0.00999827	0.0175147	0.0121224	0.010307	0.00621959	0.0453844	0.0213121	0.157703	0.0121238	0.0234199	0.0160729	0.0122418	0.0307908
525	8.75	0.0146481	0.0142695	0.0460864	0.0551576	0.0221597	0.0599479	0.0175149	0.0294308	0.108286	0.0116291	0.0103884	0.0691573	0.0487006	0.00909752	0.0229124	0.0166596	0.0840496	0.0260474	0.0205068	0.141736	0.0180423	0.0265788	0.0175982	0.0554901	0.0062262	0.0132738	0.0198183	0.0241649	0.078168	0	0.0152336	0.0718453	0.0145662	0.0115289	0.0124856	0.00990661	0.0210649	0.0138872	0.0104775	0.0134725	0.065682	0.0136662	0.0353052	0.00678876	0.0365052	0.0277612	0.01435	0.0511086
532.5	8.875	0.0141372	0.0125515	0.0568247	0.0570433	0.0240105	0.0634715	0.0235254	0.0225792	0.111198	0.0365042	0.00687771	0.0474651	0.0466614	0.0259067	0.0124908	0.0198941	0.15475	0.0236485	0.00939119	0.145682	0.0119112	0.011739	0.035167	0.0482881	0.0165727	0.00930396	0.0240352	0.0200313	0.0670719	0.0119313	0.00897962	0.0564277	0.00983418	0.0203982	0.0190921	0.00952458	0.0211545	0.00981327	0.0115681	0.00395773	0.0402552	0.0117454	0.0755637	0.0124201	0.0361502	0.0228042	0.0123388	0.0285819
540	9	0.0187355	0.0120933	0.0610522	0.0689643	0.0245822	0.088062	0.0176622	0.0813368	0.0871848	0.0127276	0.0115627	0.0470219	0.0469905	0.0157334	0.0128143	0.0141039	0.0870518	0.0382137	0.0161917	0.128545	0.0177257	0.0222276	0.0163881	0.0586112	0.0284777	0.0195825	0.0279149	0.020942	0.0620533	0.00330221	0.0095342	0.0351591	0.0186657	0.0188671	0.0186108	0.0130027	0.0168201	0.0337045	0.0107217	0	0.0216543	0.0126307	0.0474587	0.0106675	0.00905175	0.0235165	0.0176552	0.0204434
547.5	9.125	0.0136616	0.0166151	0.0504151	0.062121	0.0294723	0.0772833	0.0119123	0.0983938	0.0898945	0.00710239	0.0151535	0.0996071	0.0524648	0.0146651	0.0211094	0.0109491	0.0797767	0.0325833	0.0109678	0.124346	0.016076	0.0323405	0.0107902	0.0305915	0.0211964	0.0107902	0.0353501	0.0279205	0.0552562	0.00492338	0.00705441	0.0288037	0.0204944	0.0424459	0.0210075	0.00189422	0.0157492	0.0120529	0.00535609	0.0102546	0.0128867	0.0150856	0.0104347	0.0126821	0.0150259	0.0202495	0.0189907	0.0157175
555	9.25	0.0140291	0.0266867	0.0480382	0.0650016	0.0457504	0.084148	0.0140435	0.0349373	0.0932369	0.0163443	0.0047278	0.0506984	0.0393536	0.0131755	0.0183003	0.0111568	0.0560689	0.0212806	0.00685072	0.0891205	0.00887445	0.0154225	0.0150491	0.0296176	0.00444995	0.00880424	0.0286167	0.0281878	0.0700414	0.00734309	0.00736564	0.032665	0.0130563	0.0453383	0.0209653	0.0117309	0.0182891	0.0133459	0.00768195	0.00596027	0.0127476	0.0135031	0.0582901	0.0174535	0.0207111	0.0188602	0.0130515	0.0398646
562.5	9.375	0.015652	0.02918	0.0331967	0.0541845	0.0406435	0.0685928	0.0122801	0.0361599	0.0834066	0.0228552	0.0161405	0.0562368	0.0494273	0.0166507	0.0170863	0.0143518	0.0469606	0.0236821	0.014627	0.128203	0.0127163	0.0306651	0.0298222	0.0266377	0.00491042	0.0184322	0.0212315	0.0219484	0.0774341	0.00268496	0.00292333	0.044758	0.0105322	0.0410072	0.0223757	0.0112959	0.0186582	0.00878853	0.00372851	0.00374026	0.0142302	0.0122101	0.0443804	0.0135893	0.0208753	0.0313111	0.0181512	0.0449144
570	9.5	0.0170596	0.0246519	0.0390413	0.0700552	0.0266287	0.0716696	0.0111646	0.0620767	0.109684	0.0192351	0.0155225	0.121242	0.0432535	0.0123058	0.0228865	0.0110665	0.0541479	0.0420493	0.00873599	0.112619	0.0132575	0.0536639	0.0244222	0.0251983	0.0167379	0.0101526	0.024852	0.0346546	0.0766292	0.0123597	0.0186079	0.0393825	0.0153326	0.0834847	0.0175295	0.00827612	0.0228143	0.0100837	0.0148521	0	0.0166598	0.0165862	0.0234779	0.00892274	0.00939594	0.0213225	0.0164871	0.0329376
577.5	9.625	0.0104912	0.0143752	0.0338656	0.0627513	0.0258653	0.0736106	0.0164901	0.0238118	0.0864314	0.0275441	0.0127897	0.0244961	0.0409308	0.00740934	0.0168629	0.0130798	0.0278937	0.0277912	0.00853744	0.102981	0.0101793	0.0770559	0.029496	0.0272584	0.00827088	0.0129534	0.0288994	0.0249536	0.0682995	0.00647108	0.00436799	0.037316	0.0324218	0.0462586	0.0253552	0.0121544	0.0187824	0.0311858	0.00908566	0.00592498	0.0496102	0.0200067	0.0259963	0.0169465	0.00883876	0.0290049	0.0123006	0.0294625
585	9.75	0.0142781	0.0182839	0.0321765	0.0685643	0.0249714	0.116694	0.0190963	0.0234708	0.095616	0.0474273	0.0115782	0.0430704	0.0412	0.00226977	0.0102806	0.0140429	0.0149066	0.0259477	0.0044194	0.127316	0.0109384	0.0310613	0.0293226	0.0212865	0.0225953	0.0122311	0.0210557	0.0363799	0.0808848	0.0142876	0.011648	0.0322149	0.00321708	0.109199	0.030166	0.00873409	0.0163656	0.142487	0.0053921	0.00657474	0.0777959	0.0176584	0.0555145	0.01943	0.0189005	0.0218854	0.0163061	0.0271381
592.5	9.875	0.0148219	0.0118206	0.0533047	0.0473616	0.0307244	0.0593765	0.00484706	0.0920094	0.0840849	0.04096	0.011396	0.0368124	0.0363531	0.00928187	0.0154051	0.0141445	0.0451422	0.0331985	0	0.113168	0.0117458	0.0373451	0.0284355	0.0223507	0.00993379	0.0123976	0.0252544	0.0304885	0.0648235	0.00504166	0.0152547	0.0815084	0.00615816	0.141197	0.034381	0.0120529	0.0223167	0.0590002	0.00651122	0.0107877	0.151347	0.0108114	0.0448534	0.0229259	0.0155811	0.0192603	0.0136494	0.0170105
600	10	0.0184592	0.0251623	0.0344259	0.0578468	0.0207546	0.0849679	0.019616	0.11507	0.099537	0.0811609	0.0093007	0.0334049	0.0540897	0.00296798	0.0172972	0.0130357	0.0464671	0.0230209	0.019486	0.110199	0.0146209	0.0695031	0.0388925	0.0211606	0.0146072	0.00695644	0.0204726	0.0307779	0.0755399	0.00983343	0.00656153	0.0412561	0.00536105	0.171879	0.0371364	0.014182	0.0182002	0.0163506	0.00965742	0.0116256	0.0317234	0.0175445	0.0540932	0.00918105	0.0271277	0.0230674	0.017887	0.0169697
607.5	10.125	0.0146286	0.0208693	0.0367981	0.0570913	0.0318991	0.0696972	0.0127465	0.0122162	0.0951278	0.100902	0.00551236	0.0227232	0.0470459	0.0030203	0.0174062	0.0143662	0.038161	0.0311191	0.0300518	0.077236	0.0140594	0.0256853	0.055509	0.0117875	0.0125894	0.0245521	0.0229204	0.0394785	0.0523987	0.0070772	0.0362466	0.0308751	0.020754	0.106072	0.0410664	0.00634897	0.0232694	0.0112651	0.0136702	0.00853744	0.0296682	0.0120906	0.031304	0.00711646	0.0500963	0.0178032	0.0149652	0.00681756
615	10.25	0.0226071	0.0113889	0.0250061	0.0556225	0.0199964	0.0916699	0.0125986	0.0556515	0.0764793	0.0333542	0.0131575	0.103106	0.0911019	0.0143048	0.0131308	0.00800719	0.0232374	0.0313316	0.0115584	0.095137	0.0116433	0.042093	0.0510017	0.02091	0.014448	0.0161321	0.0252277	0.0427241	0.0572275	0.00892041	0.0119729	0.0406485	0.0127244	0.158826	0.0513847	0.0147431	0.0174531	0.0469836	0.00612184	0.00987103	0.0357629	0.0145799	0.0468021	0.0120933	0.022153	0.0243691	0.0145583	0.0154906
622.5	10.375	0.0153677	0.0067837	0.0307991	0.0582414	0.0301122	0.0661351	0.0198929	0.185095	0.0948087	0.0212019	0.0183683	0.0284289	0.0505036	0.0173911	0.0174747	0.0154224	0.102258	0.03025	0.0201016	0.0841044	0.0170298	0.0298888	0.0766628	0.0275059	0.00229754	0.0050986	0.0236674	0.0310504	0.0778163	0.00498039	0.00782599	0.0388905	0.00796426	0.129355	0.0614102	0.00572788	0.016062	0.1092	0.00671224	0.00415341	0.0257651	0.00918579	0.033515	0.0149375	0.0217167	0.0159336	0.0168306	0.0195565
630	10.5	0.0196025	0.0150593	0.0216311	0.0556378	0.0232063	0.0929163	0.0180142	0.0105816	0.0838892	0.0359275	0.0110558	0.022567	0.0474735	0.0277579	0.0060136	0.0152547	0.0555544	0.0318231	0.0125477	0.0919164	0.0139522	0.0286639	0.0310452	0.0166094	0.00896179	0.00699225	0.0198625	0.0354259	0.0577314	0.00366849	0.00459508	0.0277401	0.00274468	0.181188	0.0716389	0.0115786	0.0238974	0.105501	0.00639379	0.00563816	0.0250099	0.0144699	0.0485912	0.00880417	0.0181347	0.0129163	0.0120093	0.0124696
637.5	10.625	0.0166487	0.0112958	0.0229578	0.0549534	0.0402084	0.0774979	0.026635	0.29447	0.0896791	0.056331	0.0154906	0.0119032	0.0493376	0.024852	0.011825	0.0136729	0.108815	0.0370069	0.0788531	0.0281736	0.0107769	0.0220969	0.0607557	0.0273169	0.0120831	0.00300518	0.00973436	0.0490377	0.0645585	0.00229053	0	0.047955	0.0160467	0.187441	0.0772421	0.00611371	0.0177428	0.0613337	0.00888753	0.0106049	0.0280997	0.0101988	0.052229	0.008734	0.0207487	0.0250125	0.0158884	0.0138275
645	10.75	0.0167822	0.0162618	0.0145621	0.0579679	0.0880952	0.0736103	0.0257041	0.108443	0.0938682	0.0281692	0.0122972	0.0708765	0.0355424	0.0100621	0.0110708	0.0102526	0.0330397	0.0252915	0.0183242	0.0241795	0.0121367	0.015056	0.101058	0.0158884	0.0145412	0.0260866	0.0135567	0.04573	0.062229	0.00953507	0.00905175	0.0434015	0	0.16493	0.104458	0.00359226	0.0210229	0.0117128	0.00978725	0	0.0382697	0.0103767	0.121982	0.0150723	0.0235598	0.0270507	0.0135896	0.0182837
652.5	10.875	0.0134068	0.00586949	0.0226129	0.0492532	0.0730896	0.0859757	0.010063	0.0336401	0.0828283	0.131906	0.0144989	0.0473664	0.0333538	0.0118862	0.0114077	0.0111039	0.0194933	0.0328477	0.0157339	0.0251389	0.0148278	0.0147091	0.124912	0.0179144	0.0119017	0.00670799	0.0213635	0.0456156	0.0648087	0	0.0593128	0.0612945	0.013363	0.129177	0.0837649	0.0049282	0.0176337	0.123257	0.00646853	0.0127338	0.0151905	0.0161996	0.0948913	0.0152485	0.0303879	0.0196806	0.0138406	0.0231405
660	11	0.0157706	0.023478	0.0234291	0.0425824	0.0701159	0.062702	0.0185456	0.122573	0.0977112	0.0896432	0.00659418	0.0326461	0.0319851	0.0116393	0.00867205	0.0112425	0.0176115	0.0266535	0.00954026	0.0383726	0.0176501	0.0195218	0.081101	0.0195063	0.0336068	0	0.0240666	0.0543445	0.0528612	0	0	0.0840608	0.00351428	0.110323	0.0576995	0.00912504	0.0210354	0.068805	0.010207	0.00728575	0.0202143	0.0116933	0.0609641	0.0196417	0.0147767	0.0174897	0.0146684	0.0284974
667.5	11.125	0.0207854	0.00969413	0.0220522	0.0687226	0.0924072	0.0609572	0.0163824	0.0163709	0.101309	0.019494	0.00670129	0.0103214	0.028089	0.012296	0.00792462	0.0105421	0.0171289	0.0317795	0.0540315	0.0229881	0.0144746	0.0145375	0.100243	0.0147132	0.00766628	0.0147796	0.02014	0.0473186	0.0633683	0.00438914	0.0148561	0.0962955	0.0268394	0.144964	0.0647555	0.00626079	0.0183933	0.0295413	0.0133134	0.00690255	0.0182878	0.0121725	0.0518823	0.00934066	0.00950058	0.0225787	0.0179234	0.0286208
675	11.25	0.0232901	0.0217179	0.0149776	0.0503778	0.0936722	0.070962	0.00988699	0.100162	0.10545	0.0367184	0.00989563	0.146781	0.0293515	0.00992901	0.0171667	0.0109688	0.0226421	0.0505619	0.0167887	0.0169877	0.00999516	0.00900113	0.114121	0.0237703	0.0057408	0.0135196	0.0206766	0.0563698	0.0813195	0.00794226	0	0.0889443	0.0153326	0.14899	0.0628061	0.00417553	0.0183334	0.0466122	0.0081253	0.0139757	0.0220455	0.0159564	0.111552	0.0151449	0.0393688	0.0232193	0.0201852	0.0163052
682.5	11.375	0.0152551	0.0106315	0.013456	0.0630779	0.157088	0.0845705	0.00940886	0.0352957	0.136145	0.0139658	0.0113519	0.088654	0.0348816	0.0126862	0.0201224	0.0104043	0.0141473	0.0310828	0.0039751	0.0215232	0.0158844	0.00254245	0.153823	0.0177129	0.00433023	0.00483148	0.0191846	0.0619496	0.0509067	0.00624107	0	0.0711753	0.0197628	0.0476811	0.0805517	0.00591321	0.015038	0.0165032	0.00551688	0.00764029	0.0197642	0.0138618	0.14462	0.0146637	0	0.019584	0.013416	0.0181632
690	11.5	0.0190646	0.0188347	0.0142561	0.0537187	0.119675	0.0813903	0.0183771	0.0911249	0.100049	0.0104745	0.0155297	0.0707604	0.029848	0.0110812	0.0179663	0.0137933	0.011638	0.0256928	0.0138701	0.0189858	0.0142364	0.0157089	0.118114	0.0203172	0.0117854	0.00842208	0.0202566	0.0556515	0.0470294	0.0034944	0.00748798	0.144327	0.0156598	0.127443	0.0474106	0.00823015	0.0231097	0.0199956	0.0114265	0.00941132	0.0391115	0.00944892	0.127435	0.014757	0.00467611	0.0181611	0.0213034	0.0247679
697.5	11.625	0.0165232	0.0255157	0.0148652	0.0664915	0.0961911	0.0709275	0.0137889	0.0346562	0.0968281	0.0100096	0.0146163	0.0145254	0.0282884	0.0171866	0.0207883	0.0060043	0.0215129	0.017888	0.0231492	0.0302535	0.0107458	0.0103457	0.148764	0.0228712	0.0192134	0.00991809	0.0193212	0.0589894	0.0515704	0.00770559	0.0123163	0.0787477	0.0139025	0.116162	0.0516183	0.00302107	0.0191841	0.0145658	0.0129017	0.00575172	0.0259599	0.0116603	0.11809	0.00785326	0.0136673	0.0275272	0.0297987	0.00178032
705	11.75	0.0177857	0.00495904	0.0197952	0.0543126	0.107599	0.0489322	0.0106675	0.0984124	0.112499	0.0069922	0.0147254	0.0345234	0.023478	0.0102683	0.0154762	0.0181472	0.019264	0.0381573	0	0.0224267	0.00924833	0.0166769	0.218507	0.0253995	0.0140576	0.0140545	0.0255761	0.0628284	0.0673871	0.00359831	0	0.0936546	0.0116297	0.107678	0.0351988	0.00574486	0.0213595	0.00926441	0.0102118	0.00681532	0.0316782	0.0148735	0.103902	0.0137739	0.0272871	0.0877519	0.0256332	0.0205834
712.5	11.875	0.00927986	0.0213096	0.0157529	0.0670089	0.171555	0.0587475	0.0105127	0.117701	0.130608	0.011941	0.0109852	0.0723989	0.0246082	0.0054651	0.0101236	0.0174293	0.0299698	0.0364319	0.0150862	0.0122604	0.0135716	0.0164383	0.219128	0.0171965	0.0044566	0.0154121	0.0250388	0.0709303	0.0604798	0.00895293	0.00399625	0.133275	0	0.110113	0.0630475	0.00863301	0.0165969	0.00908879	0.0102337	0	0.0218962	0.0167148	0.141664	0.0156078	0.0236256	0.0634785	0.0335685	0.0131477
720	12	0.0200295	0.00257293	0.0111204	0.0481701	0.163276	0.0608757	0.0184853	0.114422	0.10391	0.0110598	0.00855639	0.0168883	0.0225633	0.0155413	0.0234425	0.0116723	0.0321485	0.0296564	0.00636691	0.0128283	0.0128711	0.0142036	0.112488	0.0222504	0.0151602	0.00994591	0.0204145	0.0616106	0.0390283	0.0102449	0.0259068	0.0680345	0.0189643	0.138892	0.0308774	0.00916788	0.0273381	0.00636441	0.00780314	0.00734268	0.0279802	0.0171248	0.142291	0.0196138	0.0390112	0.0585582	0.028994	0.0156792
727.5	12.125	0.0205662	0.0152565	0.0113296	0.0620231	0.152679	0.0712815	0.0159383	0.135996	0.116149	0.00797254	0.0130601	0.0449659	0.0225228	0.00693503	0.0168629	0.0144368	0.0762934	0.0126858	0.0115807	0.013725	0.0100723	0.010524	0.173092	0.0114744	0.0130888	0.0295454	0.0271353	0.0688068	0.0541831	0.0211632	0.02408	0.0686463	0.0268216	0.102934	0.0463009	0.00418411	0.0233027	0.00893455	0.00750451	0.00588249	0.0326298	0.00845735	0.141159	0.00579978	0.012493	0.0606673	0.0329362	0.0210521
735	12.25	0.00832721	0.0154268	0.0161696	0.0641559	0.111509	0.0544981	0.0127249	0.156244	0.118273	0.0143442	0.0107328	0.0172491	0.0232328	0.0110402	0.019143	0.0125658	0.0420342	0.00615195	0.0122162	0.00970979	0.00973295	0.00571327	0.22038	0.0141889	0.0129255	0.0206957	0.0163263	0.0568141	0.0422603	0.0121569	0.0401761	0.0370461	0.00888207	0.0631038	0.0270978	0.00597848	0.0171584	0.0055753	0.0142329	0	0.0420861	0.0135469	0.118181	0.0109171	0.0107073	0.0332913	0.0245334	0.0257168
742.5	12.375	0.0129695	0.0333976	0.0117867	0.0560731	0.128511	0.0655044	0.011724	0.0757064	0.131873	0.0134134	0.0110633	0.0135881	0.0175718	0.00853346	0.024745	0.014356	0.0422866	0.0362645	0.00682995	0.0282095	0.0121569	0.0172341	0.201275	0.0179457	0.0084653	0.0187155	0.0248211	0.0796982	0.0311902	0.012574	0.116397	0.0406952	0.0160992	0.0226639	0.0262287	0.00637815	0.0218267	0.00818597	0.00635766	0.00669305	0.0365514	0.013992	0.150259	0.0106946	0.00838804	0.0398533	0.0342662	0.00926095
750	12.5	0.0173344	0.0172649	0.0185833	0.058666	0.129308	0.0530967	0.0182596	0.220071	0.153111	0.0112509	0.00716142	0.0261694	0.0215117	0.0233099	0.0154658	0.0165883	0.0267755	0.0259099	0.0102636	0.0336401	0.0131756	0.0120207	0.168318	0.0104894	0.010512	0	0.0156646	0.0607145	0.0847958	0	0.00385774	0.0721582	0.00911571	0.224267	0.0464719	0.00662671	0.0525277	0.0173983	0.0117662	0.00840287	0.0400098	0.012428	0.125821	0.00753991	0.00852234	0.0138664	0.0206151	0.0429896
757.5	12.625	0.0102806	0.0106819	0.0161411	0.0543304	0.113204	0.0589364	0.00963665	0.118282	0.152052	0.0157727	0.012692	0.0364706	0.0208286	0.0128712	0.0169828	0.0114733	0.0360791	0.0355877	0.00615816	0.0224375	0.0138938	0.0139906	0.171598	0.0213629	0.0158883	0.0215069	0.0161544	0.0774096	0.0560643	0.0070726	0.0189934	0.0367605	0.0106819	0.0740797	0.0658278	0.00628326	0.0260676	0.00580877	0.0106632	0.00248773	0.0284581	0.0107934	0.155863	0.0161569	0.0062238	0.0272604	0.0357411	0.00620904
765	12.75	0.0183448	0.0193743	0.020818	0.0475677	0.132583	0.0434147	0.0167547	0.182358	0.165408	0.0125395	0.0175817	0.0147502	0.0158353	0.0118596	0.0221949	0.00524799	0.0306432	0.0209859	0.0139313	0.0194558	0.018703	0.011638	0.18646	0.0213937	0.0127977	0.00632034	0.017125	0.0741687	0.0635593	0.00674484	0.0109336	0.0184745	0.0183243	0.130406	0.0252315	0.0130247	0.0740921	0.00966113	0.010327	0.00277274	0.0536639	0.0125295	0.0810356	0.0131175	0.00613225	0.0278865	0.0225805	0.0126908
772.5	12.875	0.0148326	0.0135368	0.0161458	0.063794	0.0422873	0.0491322	0.0127778	0.166256	0.144781	0.0115194	0.00889113	0.0146235	0.0218824	0.0114923	0.0183913	0.0148039	0.0203425	0.026454	0.0136599	0.0181035	0.0281134	0.0196145	0.228295	0.0340794	0.0177778	0.00961145	0.0197709	0.0797276	0.0667173	0	0.0140994	0.0393691	0.0094102	0.0843103	0.0283816	0.00645271	0.0323635	0.00594497	0.0160306	0.00508136	0.0426334	0.00665722	0.132913	0.00266417	0.00624309	0.0325631	0.0268873	0.0264275
780	13	0.0164353	0.0405257	0.0183961	0.0350086	0.0958231	0.0493089	0.0122703	0.102673	0.140996	0.0112549	0.00524569	0.0184088	0.0200964	0.0117531	0.0174577	0.0192561	0.0207203	0.0210152	0.00408312	0.0175475	0.0175965	0.0134344	0.244985	0.0266641	0.0145883	0.0180106	0.0257478	0.0863742	0.0906326	0.0122374	0.0177344	0.0395418	0.0281732	0.118525	0.0241644	0.00652042	0.0230157	0.006651	0.00858913	0.00898678	0.027741	0.00726156	0.151135	0.0190684	0.00833229	0.0367116	0.0193997	0.0181765
787.5	13.125	0.0105214	0.0263144	0.0298558	0.0543601	0.077765	0.0681876	0.0140649	0.0933028	0.164116	0.0135374	0.0111008	0.0232686	0.0152289	0.0188272	0.0195305	0.011356	0.0303757	0.0645284	0.0247485	0.0161352	0.0112107	0.0168989	0.206427	0.0317969	0.0113147	0.00999856	0.0250616	0.0971408	0.0564699	0.0294625	0.0126623	0.0415463	0.0372543	0.0479159	0.0274654	0.0109589	0.0209605	0.013332	0.0211038	0.0168377	0.0307347	0.00833448	0.0811199	0.00694126	0.008042	0.0276583	0.013628	0.00649534
795	13.25	0.0138194	0.00829466	0.0253862	0.0538192	0.0651808	0.0551165	0.0203587	0.199874	0.145512	0.0140142	0.0139869	0.0107912	0.0131575	0.0127632	0.0219083	0.00539945	0.0172775	0.0109412	0.0146674	0.0171286	0.0127982	0.0211283	0.250666	0.0431464	0.0145279	0.00451228	0.0228487	0.0787363	0.0755714	0.0154401	0.00991154	0.0469559	0.028566	0.13918	0.0293641	0.00641081	0.0236266	0.0107225	0.0139717	0.0162267	0.0258966	0.0142678	0.0571102	0.00972087	0.0106063	0.0269058	0.014641	0.0143255
802.5	13.375	0.0157214	0.00814499	0.0211015	0.0620771	0.101151	0.0547401	0.0104494	0.138879	0.203834	0.0133991	0.0118405	0.00996978	0.015358	0.0129297	0.0222239	0.0122482	0.0140198	0.0379868	0.0163325	0.0187824	0.0120152	0.0177558	0.252283	0.048682	0.0068716	0.00881451	0.0232562	0.0787044	0.0860261	0.0138087	0.00229754	0.0468583	0.0311187	0.0274864	0.0216277	0.00810893	0.0227677	0.0120882	0.016142	0.0104595	0.0436424	0.0178172	0.0364063	0.0111282	0.0140084	0.0278935	0.0229844	0.0175662
810	13.5	0.0150589	0.0136955	0.0310408	0.0470237	0.151667	0.0611995	0.0169359	0.0817887	0.200512	0.0117523	0.0122493	0.0149389		0.0196419	0.0261443	0.0211173	0.015652	0.0670089	0.0281736	0.0137153	0.0478624	0.0167172	0.243178	0.0504177	0.11213	0.0122162	0.018826	0.0831695	0.0569772	0.00348976	0.00643232	0.108316	0.017472	0.0303777	0.0124766	0.012533	0.0147589	0.0113166	0.00882147	0.00324156	0.0302605	0.0117705	0.026799	0.00984229	0.0109317	0.0290958	0.0148706	0.0152033
817.5	13.625	0.0191239	0.00549849	0.0195565	0.0424737	0.116165	0.0522021	0.0196821	0.128344	0.182907	0.0145515	0.004362	0.00387154	0.01118	0.0134426	0.0228292	0.0185991	0.015951	0.0296634	0.0160992	0.0172005	0.0116933	0.00829351	0.241385	0.0274988	0.00500863	0.0150763	0.0128061	0.0911796	0.0570091	0.00542344	0.00861083	0.0447926	0.0190006	0.0140393	0.0120762	0.00347248	0.0202449	0.00779891	0.018639	0.0117423	0.071812	0.0197404	0.0227965	0.0203592	0.011271	0.0255449	0.0161174	0.0311483
825	13.75	0.0201761	0.0145858	0.0180912	0.065439	0.0930527	0.0679568	0.014715	0.1021	0.200148	0.00960933	0.0111536	0.0114738	0.0293135	0.013218	0.0242844	0.0152378	0.0105604	0.0419388	0.00892274	0.0264684	0.008046	0.0107616	0.226845	0.0231475	0.0127338	0.00707101	0.0159611	0.0896224	0.0735311	0.0171704	0.0119253	0.0377746	0.00391299	0.0594941	0.0244978	0.0128404	0.0208268	0.00818597	0.00791236	0.00543105	0.0537538	0.017787	0.03197	0.0124525	0.0118894	0.0236631	0.0157602	0.0410675
832.5	13.875	0.0177775	0.0172711	0.037222	0.0540806	0.134616	0.0648674	0.0140007	0.113778	0.229445	0.00983723	0.00755734	0.0120151	0.0241776	0.0118961	0.0289392	0.00378867	0.0164907	0.0239266	0.0140101	0.0135209	0.0154258	0.0151369	0.265545	0.0357385	0.0161863	0.0153326	0.0199703	0.106029	0.0411235	0.00634277	0.00420893	0.0273821	0.0208693	0.0334858	0.0214031	0.0101903	0.0385162	0.00640799	0.0102391	0.00329184	0.0516034	0.0125774	0.0250243	0.0185271	0.0132405	0.0163515	0.0141165	0.0208693
840	14	0.0143897	0.0100559	0.0293475	0.0448565	0.0800755	0.0454234	0.0194687	0.0471292	0.213015	0.0110572	0.0214168	0.00609393	0.0113689	0.00452714	0.0302473	0.0149461	0.00219255	0.0514586	0.00807844	0.016577	0.0061835	0.0148771	0.254786	0.0289385	0.011486	0.0079925	0.0169821	0.0983411	0.0389255	0.0160128	0.00964968	0.0228655	0.0599192	0.0183488	0.0139006	0.018075	0.0404122	0.0114416	0.00827255	0.00684787	0.0423325	0.0171512	0.0260291	0.0135613	0.00194945	0.0200265	0.0160802	0.0172217
847.5	14.125	0.0199725	0.0163371	0.0471183	0.0491533	0.129621	0.0517324	0.0134467	0.0339064	0.215159	0.0108703	0.00963199	0.0130712	0.0160491	0.018166	0.0301153	0.0273198	0.0140679	0.0933813	0.00684552	0.0106491	0.00869989	0.0115584	0.264147	0.0236205	0.0097995	0.0102038	0.0215086	0.0975993	0.079713	0.00592354	0.0232796	0.0375646	0.0263612	0.026782	0.0230408	0.0159533	0.0123568	0.0114034	0.00397207	0.00307601	0.0570651	0.0205747	0.013453	0.0165256	0.00991211	0.024543	0.0129134	0.0167887
855	14.25	0.0194756	0.0222907	0.0412636	0.0585965	0.0941486	0.0726591	0.0169523	0.0410695	0.245385	0.0106488	0.0193348	0.0107285	0.0150613	0.0121984	0.0222167	0.0160228	0.0128978	0.0561794	0.0116868	0.0216342	0.0179145	0.0075198	0.265502	0.018391	0.0172052	0.00273198	0.0169947	0.100672	0.0542208	0.00210072	0.00942063	0.0638753	0.011648	0.0156074	0.0207441	0.0118755	0.0227624	0.0023495	0.011371	0.00452137	0.0187155	0.0105965	0.0216658	0.013164	0.00774865	0.0172565	0.015794	0.0278831
862.5	14.375	0.0147721	0.00708047	0.0279986	0.0501197	0.115958	0.0888955	0.00549286	0.0366584	0.263693	0.0155141	0.0130802	0.00674429	0.0503003	0.0113157	0.0210661	0.00796331	0.0106065	0.0769502	0.0115941	0.0329335	0.0160705	0.0227419	0.256553	0.0493639	0.0211632	0.00760229	0.0183026	0.0809145	0.0610262	0.0159567	0.0112134	0.0109678	0.0101423	0.101316	0.0469585	0.01812	0.0155147	0.0108824	0.00808931	0.0107841	0.0272383	0.0136599	0.0192251	0.0146805	0.00901294	0.0191031	0.0127976	0.0226294
870	14.5
877.5	14.625
885	14.75
892.5	14.875
900	15
907.5	15.125
915	15.25
922.5	15.375
930	15.5
937.5	15.625
945	15.75
952.5	15.875
960	16
967.5	16.125
975	16.25
982.5	16.375
990	16.5
[truncated: 233 more columns]
