# Supplementary material for: Long-term live imaging of the Drosophila adult midgut reveals real-time dynamics of division, differentiation and loss
Source: eLife. 2018 Nov 14;7:e36248. doi: 10.7554/eLife.36248 (PMC6277200; doi:10.7554/eLife.36248)
Supplement: Figure 6—source data 1. [file elife-36248-fig6-data1.xlsx]

## Sheet: Figure 6
Figure 6
		Distance between siblings pairs after division (μm). Stem cell IDs and movie are listed in the column headings.
Time (minutes)	Time (hours)	JED ISC16 to 52	JED ISC17 to 53	JED ISC18 to 50	JED ISC20 to 56	JED ISC30 to 51	JED ISC33 to 54	JED ISC43 to 55	JEE 1-1 to 1-17 (Pair P)	JEE 2-8 to 2-23	JEE 3-2 to 3-20 (Pair L)	JEE 4-2 to 4-29	JEE 5-1 to 5-18	JEE 6-3 to 6-44	JEE 7-0 to 7-11 (Pair A)	JEE 8-1 to 8-12	JEE 9-2 to 9-7	JEE 10-2 to 10-17	JEE 11-5 to 11-14
0	0
7.5	0.125
15	0.25
22.5	0.375
30	0.5
37.5	0.625
45	0.75
52.5	0.875
60	1
67.5	1.125
75	1.25
82.5	1.375
90	1.5
97.5	1.625
105	1.75
112.5	1.875
120	2
127.5	2.125
135	2.25
142.5	2.375
150	2.5
157.5	2.625
165	2.75
172.5	2.875
180	3
187.5	3.125
195	3.25
202.5	3.375
210	3.5
217.5	3.625
225	3.75
232.5	3.875										8.7322
240	4										10.4526
247.5	4.125										10.7883
255	4.25										10.6165
262.5	4.375										9.52167
270	4.5										8.10596
277.5	4.625										8.04248
285	4.75										8.26989
292.5	4.875										8.53779
300	5										8.38279
307.5	5.125										8.16082
315	5.25										8.33663
322.5	5.375										8.49216
330	5.5										9.34251
337.5	5.625										8.55584
345	5.75										8.24953
352.5	5.875										8.52855
360	6										8.22989
367.5	6.125										8.4029
375	6.25										7.48871
382.5	6.375										6.87615					6.28752
390	6.5										5.68912					9.25837
397.5	6.625									8.33067	4.54855					7.48166
405	6.75									7.21132	5.14475					6.2599
412.5	6.875								12.1018	5.97779	5.05644					8.08196
420	7								9.43762	5.88763	5.01101			8.54592		9.09406			12.6572
427.5	7.125								7.41115	5.2634	5.3871			9.26476		9.10519			10.7257
435	7.25								9.488	5.99727	6.26211			6.49692		8.94743			8.80865
442.5	7.375								9.60021	7.08561	4.60466			6.05334		9.5805			8.18951
450	7.5								10.5399	9.59544	8.11066			5.35606		10.4393			7.46409
457.5	7.625								9.66369	8.71001	6.42311			4.71407		11.391			7.45962
465	7.75								10.5201	7.16517	6.47443			5.15977		11.8713			8.61981
472.5	7.875								12.3613	9.77231	7.42359			4.76128		13.3021			7.71631
480	8								14.4876	8.3949	8.10362	7.64404		4.53629		14.2502			8.17807
487.5	8.125			3.23248					15.3585	10.4573	7.6349	4.82749		4.84555		15.5432			8.63166
495	8.25			6.56782					18.156	8.86757	8.01171	4.47731		5.41442		16.6732			9.01897
502.5	8.375			5.53589					18.1313	7.71297	8.51303	4.93064		5.05255		17.3238			9.9521
510	8.5			6.01414					19.2988	6.77907	9.30236	6.59976		4.5994		19.194			10.5642
517.5	8.625			6.00813					19.6393	6.94288	9.29696	4.33746		4.76218		19.4584			12.5671
525	8.75			5.6358					20.3577	7.66577	9.6384	7.83297	3.02587	5.03352		19.0417			13.0904
532.5	8.875			5.2275					21.0568	7.85643	10.4278	7.88354	6.35242	6.26362		20.301			15.3101
540	9			5.99232					22.1596	8.2478	9.47451	7.96697	7.48922	5.95933		19.9044			15.4578
547.5	9.125			5.79549		12.8056			22.2298	6.41345	9.46046	6.91776	5.56508	5.91013		17.939			14.843
555	9.25			7.34673		8.24751			23.6494	5.9275	9.66713	7.01261	5.2985	6.19925		17.654			16.6336
562.5	9.375			7.32069		10.7961			23.2444	6.73749	9.01645	7.35547	7.03458	6.42501		16.9476	6.38291		17.1905
570	9.5			7.26022		8.53139			23.2668	6.41409	9.68303	7.66481	8.27962	7.0273		16.6203	7.40841		17.2855
577.5	9.625	5.36887		8.20799		9.67299			24.9652	5.34349	9.88365	7.46789	8.34473	7.78017		15.9093	7.8563		17.1918
585	9.75	9.01045		7.85774		11.0297			25.1055	6.58196	8.75639	7.01721	8.35416	8.15515		15.9139	5.62668		17.4095
592.5	9.875	7.83379		10.2304		18.299			25.9585	6.01401	9.74656	6.96549	8.15975	8.92152		15.0083	7.61649	6.80338	18.2042
600	10	9.23306		7.73844		9.99548			27.4293	6.0633	9.69305	5.06822	7.77918	8.6993		15.6564	5.94678	12.6861	18.0021
607.5	10.125	8.4128		7.29083		15.834			26.6271	6.77422	10.144	5.90015	6.6014	9.70255	7.67526	16.5135	5.18289	11.5587	18.054
615	10.25	7.76165		7.61867		15.5905			28.5947	5.50255	10.5421	5.53685	6.51883	9.3673	9.34452	16.125	4.90631	10.5235	19.4817
622.5	10.375	7.02913		7.43981		18.2618			28.9395	4.45809	10.6789	4.65776	6.46031	9.21274	6.80362	15.4143	6.27934	14.0954	18.8474
630	10.5	7.14276		7.29087		12.4166			29.2086	5.65177	10.4844	4.53113	6.35981	9.65993	7.67988	14.9384	5.79107	14.3538	19.5496
637.5	10.625	6.24954		6.37909		12.0097			29.2957	6.1952	10.8206	5.97121	5.9238	9.73331	5.54219	15.0926	6.65834	16.7839	17.3957
645	10.75	5.25256		5.9828		14.9243			29.0203	6.40829	10.7039	5.5882	6.55144	10.0315	7.52597	15.0803	6.79547	20.4137	17.8539
652.5	10.875	7.74821		5.75268		12.1679			27.9658	6.13262	9.99007	4.30757	6.60573	10.3326	4.6369	15.1489	6.4836	20.1276	18.4745
660	11	6.12971		6.70686		9.34868			29.1765	5.58383	9.84758	4.46179	6.82886	10.1152	3.57372	13.7243	6.43399	20.7658	20.313
667.5	11.125	6.0871		8.00227		8.98204			28.7985	5.83656	9.77216	4.44796	6.90863	10.9188	4.46344	12.6236	6.55681	24.0856	19.3778
675	11.25	6.17722		6.77826		8.96146			29.2514	5.33348	9.18855	7.50268	7.68257	10.0791	4.14492	11.4915	5.76773	32.5724	19.6286
682.5	11.375	7.06394		7.2928		8.95337			27.5638	5.78978	8.66754	4.86864	7.97105	11.6292	5.786	12.0964	7.08282	25.0014	20.0055
690	11.5	6.16121		5.51762		5.95734			25.803	5.44759	8.33181	3.61872	9.00749	11.6	5.44039	11.8005	5.83735	27.3736	19.8093
697.5	11.625	9.01565	9.30617	6.03938		5.99854			26.3175	5.73907	7.68284	4.49167	9.66753	12.3175	3.90493	11.7609	5.24242	26.2718	20.4108
705	11.75	8.04718	10.024	7.13948		5.99378			26.5924	5.7601	8.17276	6.00313	10.3069	12.1941	3.63312	12.5989	4.00279	27.9415	20.2432
712.5	11.875	8.79001	7.15157	5.60245		9.1519			26.2963	7.01949	9.46511	7.67082	11.0059	12.1102	4.9067	13.7286	5.16258	31.781	18.6684
720	12	8.24534	6.66519	5.02186		6.12254			26.866	6.23786	9.53525	9.90546	10.7233	11.7142	5.22436	12.1649	5.30458	34.3774	18.4619
727.5	12.125	6.29028	9.94745	7.31043		3.29155			27.2123	6.60897	9.59789	9.4375	10.9758	13.2728	5.1542	12.9545	5.20862	34.1361	18.2548
735	12.25	5.74017	9.90186	5.18721		7.16718			27.2811	6.5301	10.4414	9.55885	10.4879	14.4718	3.63852	12.4855	4.89791	32.8736	17.5728
742.5	12.375	6.18497	7.36089	4.64642		9.80871			30.3032	6.53816	11.0225	8.6182	10.2856	14.9121	4.04188	12.9731	5.61362	37.3708	17.9388
750	12.5	7.69873	7.74029	5.70663		9.05331	8.29091		31.9434	5.34283	10.8509	9.65233	11.526	14.9391	3.6799	12.09	4.95701	38.8919	18.7344
757.5	12.625	7.9928	6.07475	4.60667		12.1149	7.72361		33.265	5.31723	12.7481	10.2805	10.1692	15.0888	4.45461	11.501	3.62898	38.889	19.1031
765	12.75	8.70104	6.2029	4.96401		10.0463	7.56433		35.2388	7.63325	12.8643	8.60647	9.77573	15.1744	3.8746	9.39439	3.64666	34.1756	20.1327
772.5	12.875	10.872	5.67235	4.93596		15.6054	8.04237	9.90201	35.8662	6.53361	14.6599	10.0977	9.77581	15.8288	3.26642	11.7371	4.44893	37.7393	20.8115
780	13	9.11148	6.78811	5.07157		14.8861	8.25387	15.9833	39.8493	5.63775	15.8538	12.4839	9.6318	16.5123	3.65574	9.56821	3.72608	38.4048	19.8579
787.5	13.125	9.13043	5.04641	4.85103		14.2092	8.14012	11.6143	40.0235	6.82893	17.0026	11.523	8.64673	16.543	4.75371	10.3176	4.18795	38.3869	20.6822
795	13.25	9.27078	6.397	5.2808		12.678	8.96771	12.9242	40.8989	6.49185	18.6906	11.5562	9.0859	16.6823	4.52483	8.09331	4.26654	38.551	20.1576
802.5	13.375	9.21873	5.7637	6.39353		14.5504	9.4223	15.5636	42.131	6.12219	19.1461	11.9877	8.57221	17.2209	5.34152	9.39427	4.21208	39.9068	21.6999
810	13.5	8.36439	7.8717	8.17459		15.5312	10.24	19.6979	40.9537		20.1408	12.4506	6.7479	17.5252	4.92395	8.42348	3.20893	40.0218	20.0115
817.5	13.625	10.9147	5.59716	6.87679	7.97648	17.8822	9.43665	21.8472	41.1526		20.8556	12.4993	5.75736	18.606	3.0634	7.62218	3.33184	38.098	21.0425
825	13.75	9.63043	7.93331	8.10946	8.70158	16.7995	9.48085	18.7763	44.0292		21.7518	12.6679	5.61257	19.205	4.20257	8.41125	3.50912	35.8107	19.4986
832.5	13.875	9.34703	7.87273	7.50419	8.73155	10.4407	10.0111	27.5704	44.6355		23.024	13.0552	4.44001	18.6821	2.83225	8.66063	3.47021	35.2154	19.3551
840	14	10.3101	7.79307	6.15033	8.43078	13.6963	9.4591	20.2242	45.6864		23.7688	12.0236	5.50085	18.9187	2.53719	6.69774	2.70398	30.1894	21.0079
847.5	14.125	12.2974	5.29095	8.52899	8.27624	13.1491	9.4232	23.1445	45.9273		24.5983	12.7478	5.55661	19.768	2.90513	8.26379	3.21128	29.1492	21.0905
855	14.25	12.6225	5.53487	7.34643	6.28302	14.989	8.42953	21.266	44.3474		24.8846	12.843	4.5631	20.8031	5.9548	8.4323	3.61614	25.6589	21.039
862.5	14.375	15.0834	5.75566	8.12035	6.88568	10.4155	11.1413	27.6587	45.8491		25.3049	11.7865	4.31766	20.7676	2.78993	6.06347	4.17979	25.7833	20.9622
870	14.5								46.3757		27.375	10.5278	5.19386	20.531	2.87578	6.42346	4.42894	22.3072	20.9655
877.5	14.625								47.3527		27.1473	10.0398	5.25065	21.5955	3.1543	7.20552	3.96303	23.9345	21.7102
885	14.75								45.4725		27.3422	8.79774	6.01663	21.516	5.1202	6.54031	2.9762		20.9032
892.5	14.875								44.6409		27.566	8.40126	5.74172	21.0556	2.03925	6.0095	3.36454		19.69
900	15								44.2552		27.0817	9.06883	6.19595	21.4508	3.55499	7.56004	3.53451		20.3638
907.5	15.125								43.3705		27.5714	7.20202	5.94611	22.1871	3.83888	5.02464	4.0129		20.1203
915	15.25								44.741		27.208	8.8131	5.767	22.3635	3.59464	5.84055	3.87855		18.8517
922.5	15.375								43.4783		27.1395	6.60948	6.33521	22.5161	3.69777	4.53366	3.91756		19.5298
930	15.5								45.1429		26.8452	8.71652	5.37762	22.7225	3.70745	5.13625	4.13225		18.1811
937.5	15.625								47.1992		27.2549	8.49539	5.17679	23.3745	3.66843	6.41691	4.13185		17.3811
945	15.75								46.8521		25.7154	10.7171	4.40758	23.6396	5.78397	6.70317	3.647		17.2153
952.5	15.875								45.401		26.6353	9.76115	4.92896	24.6832	5.06629	6.31139	3.99571		16.8922
960	16								44.9077		26.6494	12.6781	5.00848	24.8967	4.88431	6.56903	3.45422		16.2808
967.5	16.125								44.5779		26.2992	13.7286	4.329	25.6868	5.01858	5.30563	3.54657		16.4155
975	16.25										24.9285	12.4913	4.74848	25.1012	6.37503	6.60642	3.4312		17.0923
982.5	16.375										24.9336	14.8438	5.07325	25.9579	7.19916	4.54907	3.59018		17.0333
990	16.5										25.6923	14.2807	4.51388	26.0788	5.16932	5.91462	3.99675		17.2008
