# Supplementary material for: Long-term live imaging of the Drosophila adult midgut reveals real-time dynamics of division, differentiation and loss
Source: eLife. 2018 Nov 14;7:e36248. doi: 10.7554/eLife.36248 (PMC6277200; doi:10.7554/eLife.36248)
Supplement: Figure 6—figure supplement 1—source data 1. [file elife-36248-fig6-figsupp1-data1.xlsx]

## Sheet: Figure 6 - Fig. Supplement 1
Figure 6 - figure supplement 1
Contacting Cells			Non-contacting Cells
Movie	Distance between nuclear centroids (μm)		Movie	Distance between nuclear centroids (μm)
Movie JBW	9.29886		Movie JBW	23.8743
	11.9477			17.6511
	15.2716			16.5119
	7.29753			22.2643
	12.8354		Movie JBY	15.771
	14.8362			13.919
	9.43924			5.9544
	10.2334			15.127
	5.13943			11.2034
	14.8807			14.7195
Movie JBY	9.08994			15.384
	7.98715			9.2049
	7.46304		Movie JCB	19.3569
	8.21877			15.76
	7.52572			28.0199
	8.73273			12.4919
	4.24114			21.3755
Movie JCB	5.40879			19.5289
	7.42615			11.3832
	9.1913			18.9914
	8.7575			14.0155
	7.56159			18.5973
	5.12442			15.6989
	6.4473			13.0937
	4.29735			8.34976
	5.67246			15.6745
	12.5428			7.19732
	4.16366			12.2141
	3.76182		Movie JCD	30.2267
	8.15939			18.5324
	7.34146			13.4589
	14.9295			11.4888
	4.04137			15.8042
	4.52184			11.8394
	3.41798			17.6291
	11.2889			39.4961
	11.1742			31.4314
Movie JCD	12.143			15.0742
	10.8387			15.9969
	12.3046			21.4514
	9.73565			12.1535
	15.4903			25.9793
	6.49969			9.00137
	5.46211
	10.4008
	5.49668
	8.57179
	7.47349
	6.43219
