# Supplementary material for: Long-term live imaging of the Drosophila adult midgut reveals real-time dynamics of division, differentiation and loss
Source: eLife. 2018 Nov 14;7:e36248. doi: 10.7554/eLife.36248 (PMC6277200; doi:10.7554/eLife.36248)
Supplement: Source code 1. — In this macro, the XY negative space around the image is increased by a user-defined amount to account for the shifting of stack slices during the registration process. The movie is then collapsed into an RGB format and StackReg is performed on each time point using a loop function. Once completed, corrected time points are concatenated, converted back to three color hyperstacks, and then the ImageJ plugin Correct 3D Drift is applied to correct for global volume movement of the tissue over time. The macro is in *.ijm format which can be opened and viewed in ImageJ. [file elife-36248-code1.ijm]

//Long-term live imaging of the Drosophila adult midgut reveals
//real-time dynamics of cell division, differentiation, and loss

//Judy Martin, Erin Nicole Sanders, Paola Moreno-Roman, Leslie Ann Jaramillo Koyama,
//Shruthi Balachandra, XinXin Du, , & Lucy Erin O'Brien

//9.28.18

//This is a registration macros for 3 channel stack registration over time and is supplemental 
//to the correction process described in Figure 1D-F. Note: The below values for canvas size width 
//and height (line 18, placeholder titles 'XX' and 'YY') and number of framese in a movie 
//(line 24, placeholder title 'ZZ' below) should be manually input values based on the data being processed.


//First, canvas size is increased, and the individual time points are stacked to RGB
 
run("Canvas Size...", "width=XX height=YY position=Center zero"); // XX = width and height that are set slightly larger (~100 pixels) than the canvas size of the image being registered to account for shifting performed by the registration
run("Stack to RGB", "slices frames");


// Access and remember the original hyperstack
id = getImageID();
nFrames= ZZ;  //ZZ = number of frames in movie


// for each frame...
for (frame = 1; frame <= nFrames; frame++) {
    // select the frame
    selectImage(id);
    Stack.setPosition(1, 1, frame);
 
    // extract one frame
    run("Reduce Dimensionality...", "channels slices keep");
    run("StackReg", "transformation=Translation");
}

//Once stack registration is performed on each individual time point using the macros, 
//all registered timepoints are concatenated using the 'all windows' option in the concatenate dialog box, 
//and then restored to a hyperstack by using the 'stack to hyperstack' function. Finally, the 'Correct 3D drift' 
//registration plugin can be applied to account for volume registration over time. 
